# Supplementary material for: Experiences, impacts, and requirements of synchronous video consultations between nurses, allied health professionals, psychological therapists, and adult service-users: A review of the literature
Source: PLOS Digit Health. 2024 Dec 4;3(12):e0000654. doi: 10.1371/journal.pdig.0000654 (PMC11616882; doi:10.1371/journal.pdig.0000654)
Supplement: S1 Data — (XLSX) [file pdig.0000654.s002.xlsx]

## Sheet: Study details
Reference	Year of Publication	Country in which research took place	Study design (qual, quants, MM or other - specify)	Sample size & type (e.g. random, cluster, purposive, snowball etc)	Setting	Professionals involved	Nature of intervention (e.g., type of consultation and functionality provided by software)	Control or comparator (where present)	Any reported process and outcome measures	Was video consultation as effective as other forms of treatment (if applicable)?	Summarise what the paper says about adults’ experiences of synchronous video consultations for their health or the health of an adult third party with nurses, midwives, allied health professionals, and/or psychological therapists. Include any info about the kind of relationship/emotional connection patient and practitioner established through the consultation, and what supported or constrained th…	Where reported, summarise characteristics of those whose experiences are reported in the paper, particularly UK protected characteristics (age, disability, gender reassignment, marriage & civil partnership, pregnancy & maternity, race/ethnicity, religion or belief, sex and/or sexual orientation), & migration status. (RQ2).	Summarise what the paper says about micro-level requirements for conducting and supporting synchronous video consultations (RQ3). This could include issues like access to the internet and availability of appropriate equipment for patients, carers and professionals, or requirements in terms of the way the interpersonal interaction is conducted	Summarise what the paper says about meso-or organisational-level requirements for conducting and supporting synchronous video consultations (RQ3).	Summarise what the paper says about macro- (inter-organisational, regional, national, international) level requirements for conducting and supporting synchronous video consultations (RQ3).	Notes	MMAT quality/risk of bias rating (1- 5 stars, 5* is highest)
Akhtar et al. Telemedicine physical examination utilizing a consumer device demonstrates poor concordance with in-person physical examination in emergency department patients with sore throat: A prospective blinded study	2018	USA	Quants (prospective, observational, blinded diagnostic concordance study)	62 patients with sore throats, convenience sample, evaluators blinded to each others' results.	60,000-visit university-based Midwestern Emergency Department	Advanced practice providers (APPs)	All participants had a face-to-face and a telemedicine-enabled physical examination of their throat performed by separate APPs. Telemedicine exam involved two-way video telemedicine connection from a room in the ED clinic using an Apple iPad Air 2 with the patient and secure telemedicine software (VidyoMobile).	In-person physical examination of throat for each participant performed by APP using standardised case report form.	Primary outcome was concordance between evaluators in assessing pharyngeal redness, measured by inter-rater agreement (kappa), with raw concordance as secondary measure. Secondary outcomes included presence of posterior pharynx asymmetry, uvular deviation, exudate, swelling, and ulceration. In-person physical exams used as gold standard against which to compare telemedicine physical exams. Same c…	Inter-rater agreement (kappa) for tonsil size was 0.394, worse than predetermined concordance threshold. Other kappa values ranged from 0 to 0.434. Telemedicine was best for detecting abnormal coloration of palate and tender superficial cervical lymph nodes (anterior structures), but poor for detecting abnormal submandibular lymph nodes or asymmetry of posterior pharynx (posterior structures).	In survey responses, median patient score for ease of use of telemedicine (on scale of 1–5 with 1 hardest and 5 easiest) was 4.0 (IQR 3.0-4.0); median patient score about whether they felt the telemedicine physical exam was the same as an in-person physical exam (1-5 with 1 not the same at all to 5 exactly the same) was 3.0 (IQR 2.0-3.0); median patient score about comfort using telemedicine in t…	Patients were adults aged >18 years presenting to the ED with sore throat. Prisoners, pregnant women, non- English-speaking patients, and those unable to provide consent were excluded.	The telemedicine consultations were carried out in a ED clinic (not from home), so patients and staff had access to hospital internet and patients were provided with an Apple iPad Air 2. Patients were also given a standard flashlight (to visualize posterior oropharynx) and tongue depressor.	Notes that use of telemedicine in urgent care visits has increased rapidly in US since 2014 as they're seen as low-cost, efficient alternative to clinic visits, but there are concerns about their comparability, upheld by this study, especially around examination of less easily observable areas of the throat. Could have implications for EDs in terms of whether to introduce VCs and whether this nee…	N/A		4 star
Arnedt et al. Telemedicine versus face-to-face delivery of cognitive behavioural therapy for insomnia: a randomized controlled noninferiority trial	2020	USA	Quants (randomised controlled noninferiority trial)	65 adults with chronic insomnia were randomised to telemedicine (n = 33) and face-to-face treatment (n = 32) and 62 (95.3%) completed posttreatment and 3-month follow-up assessments, 31 in each group.	Participants were recruited via advertisements, clinical referrals, and from patients presenting for treatment to sleep clinics.	CBT therapists	Six * 30-60 mins manualised sessions of CBT for insomnia delivered individually either via telemedicine (via the AASM SleepTM platform) or face-to-face. Content included sleep hygiene education, behavioural therapy (sleep restriction and stimulus control), cognitive therapy, counter-arousal strategies (relaxation strategies and constructive worry), and relapse prevention.	Comparison was face to face CBT. Used a 2 (CBT-TM vs. CBT-F2F) × 3 (pre-treatment, posttreatment, and 3-month posttreatment follow-up) mixed factorial design.	Outcome measures: Insomnia Severity Index (ISI) primary outcome for evaluating noninferiority of the treatment conditions; daily sleep/wake diaries provided secondary measures of sleep quality. The 16-item Dysfunctional Beliefs and Attitudes About Sleep Scale (DBAS-16) was also included to provide a measure of unhelpful beliefs related to sleep. Daytime functioning was assessed with self-report m…	Based on a noninferiority margin of four points on the ISI and, after adjusting for confounders, CBT-TM was noninferior to CBT-F2F at posttreatment (β = 0.54, SE = 1.10, 95% CI = 1.64 to 2.72) and follow-up (β = 0.34, SE = 1.10, 95% CI = 1.83 to 2.53). Daytime functioning measures, except the physical composite scale of the SF-12, were significantly improved at posttreatment and follow-up, with n…	At baseline, participant ratings of treatment credibility on the TEQ were not different by condition (CBT-TM: 25.32 ± 1.08, CBT-F2F: 24.03 ± 0.91, F[8,53] = 0.78, p = 0.62). Both treatment modalities were rated highly on the CSQ by participants at posttreatment (28.48 ± 0.74 for CBT-TM vs. 29.87 ± 0.43 for CBT-F2F, F[8,53] = 0.59, p = 0.78). The WAI-SR was administered following each of the six t…	Participants >18 years who met ICSD-3 criteria for chronic insomnia disorder were eligible to participate. Exclusion criteria included: (1) suspicion of or inadequately treated sleep disorder other than insomnia; (2) presence of Axis I psychiatric disorders for which CBT for insomnia may be contraindicated (e.g. bipolar disorder, psychotic disorder, and active substance use disorder); (3) unstabl…	N/A	N/A	Authors suggest that although it remains to be determined where telemedicine might fit into a stepped-care model of insomnia treatment, the findings from this study suggest that it could fill a current void that exists between minimally intensive interventions, such as the internet and written materials without therapist involvement, and the most resource-intensive in-person face-to-face modality.		4 star
Ashwick et al. Exploring the acceptability of delivering Cognitive Processing Therapy (CPT) to UK veterans with PTSD over Skype: a qualitative study	2019	UK	Qual (semi-structured interviews)	16 veterans with PTSD, consecutive sampling until data saturation reached	Combat Stress, national charity and largest provider of veteran mental healthcare in the UK, recognised as a treatment pathway by the NHS	Doesn't say specifically but CPT therapists inferred	12 video-based sessions of Cognitive Processing Therapy (CPT) for PTSD delivered over Skype. CPT sessions were manualised to ensure treatment fidelity. Skype used due to its accessibility; Skype for Business in particular due to higher levels of encryption; offering greater privacy and data protection. For increased confidentiality, sessions were conducted from private clinic rooms within Combat …	Formal comparison not made, though participants asked how teletherapy compared to face-to-face therapy	N/A. Study was part of larger tele-therapy trial with Combat Stress which measured efficacy and feasibility of tele-therapy with 27 participants, including mental health outcomes pre- and post-therapy, drop-out rates, number of sessions not attended and total sessions per participants, but these outcomes are not reported in this paper.	Not measured formally but one theme was 'no different from being in the room': most participants felt that doing therapy over Skype was no different from in-person therapy. Many veterans saw improvements in how they managed their symptoms of PTSD, depression and anxiety following the intervention.	Participants talked about positive effects of therapy in their own environment/'control over own environment' especially given anxiety of going to new places with PTSD; but they missed out on the support in-between sessions which they had in residential programmes, such as additional therapies and social interaction & could feel isolated; 'snap back to reality' after sessions and interruptions du…	Patients were UK veterans with a diagnosis of PTSD who had completed a tele-therapy trial with Combat Stress. Participants who were actively suicidal or under the influence of substances were excluded. Most participants were male (94%) of white ethnicity (94%) with a mean age of 41 years (ranging from 27 to 58 years).	One theme was about technical and practical issues, inc. good preparation is key: participants would have liked to have known more before starting the therapy to better prepare (e.g. booklet etc); flexibility of Skype appealed to most participants, e.g. minimal impact on individual’s day-to-day life and adapting to their schedules e.g. when they went overseas on operations, avoided cost of travel…	Notes that for increased confidentiality, therapists were based in private clinic rooms within Combat Stress. Given new GDPR Regulations introduced in May 2018, use of Skype for business may need to be reconsidered in the therapeutic context, because Skype stores data on a third party server. Teletherapy platforms designed specifically for medical purposes may offer greater flexibility and protec…	Within this sample of UK veterans, teletherapy appeared to be an acceptable alternative to traditional face-to-face therapy with many providing positive feedback. The implications of exploring tele-therapy in a wider population of UK veterans could have the potential to eventually improve treatment accessibility and reduce dropout rates.		4 star
Augestad et al. Telemedicine in postoperative follow-up of STOMa Patients: a randomized clinical trial (the STOMPA trial)	2020	Norway	Quants (RCT)	110 patients with a postsurgical stoma (ileostomy or colostomy) randomised to hospital (58 patients) or teleconsultation (52) follow-up. No block randomisation or blinding of participants.	A university hospital and five district medical centres participating in the Norwegian Healthcare Network, a fibreoptic network, that connects teleconsultation studios at district medical centres with hospitals.	Stoma nurses	Postoperative follow-up by teleconsultation for patients with new stoma at 0–3 months (baseline), 6, 9 and more than 12 months. Stoma nurses performed the clinical examination at the teleconsultation studio, aided remotely by hospital nurses and surgeons. Cisco® TelePresence system: screen at district medical centres/DMCs was Tandberg 990MXP; screen at hospital was Tandberg 1500MXP (Cisco Systems…	Regular stoma follow-up at the hospital’s surgical outpatient clinic.	A questionnaire was designed for the trial, combining all elements of the following scales and questionnaires. Primary outcome measure was EQ-5D, a standardised, generic instrument for use as a measure of health outcome. Measures five dimensions of health-related QoL: mobility, self-care, usual activities, pain/discomfort and anxiety/depression. Each dimension is rated at three levels: no problem…	The aim of RCT to compare QoL and resource use in patients with a stoma followed up by teleconsultation or in the surgical outpatient clinic, rather than effectiveness. There were no differences in QoL: EQ-5D index score (P=0⋅301) and EQ-5D visual analogue scale (VAS) score (P=0⋅775); Work/Social Function (P=0⋅822); Sexuality/Body Image (P=0 253) and Stoma Function P=0⋅074). Hospital follow-up pe…	Overall, there were no significant differences in the experience of hospital versus video consultations (P=1⋅000) - although the hospital group performed significantly better for items relating to organisation of care (staff collaboration, P =0⋅004; met same persons, P =0⋅003) - and most patients in the teleconsultation group chose teleconsultation over hospital follow-up as their next consultati…	Patients with a postsurgical stoma (ileostomy or colostomy) were candidates for inclusion but were excluded if they had a life expectancy of less than 2 years, mental illness or severe dementia, were unable to provide informed consent, or had stoma formation after palliative surgery (patients with disseminated cancer). The mean age of patients in the hospital group was 59⋅3 years, compared with 6…	Authors note that during the 7 years of the study, video-conferencing technology has become more user-friendly. Technological difficulties may have impacted the results of the OPEQ study. More dropouts were observed in the teleconsultation group (26 versus 20 patients in the control group), and some withdrew from the study. However, reasons for withdrawal were that patients felt they did not need…	Authors note there was considerable room for improvement in teleconsultation organisation and communication. Communication between healthcare providers participating in the teleconsultation arm showed a considerable quality gap, highlighting that communication during teleconsultation is challenging.	N/A	Surgeons were involved in hospital arm and could be involved in teleconsultations, but as it was possible to disaggregate this information, paper was included.	3 star
Bakas et al. Satisfaction and Technology Evaluation of a Telehealth Robotic Program to Optimize Healthy Independent Living for Older Adults	2018	USA	MM (satisfaction and technology evaluation ratings, and qualitative data obtained through open-ended questions).	26 older adults, seven nurse practitioner students who served as T- CHAT coaches, and an engineering student (convenience sampling).	Independent living apartments in a large multi-tier retirement community in the US Midwest.	Nurse practitioner students with active registered nurses' license.	The intervention evaluated was a newly developed program called the Telehealth Community Health Assistance Team (T- CHAT), designed to promote healthy lifestyles and address chronic illness management delivered through a telepresence robot (VGo Communications, Inc., 2013). Telepresence robots provide two-way video-mediated communication with remote in-home navigation. T- CHAT coaches (nurse pract…	N/A	Satisfaction ratings and qualitative data regarding the T- CHAT program were collected at the end of the study through face-to-face interviews with the older adults in their homes by a separate data collector to avoid bias. Outcomes measured using adapted version of the Satisfaction Questionnaire (Bakas et al., 2009), consisting of nine items (usefulness four items; ease of use three items; accep…	N/A	Both older adults and nurses were satisfied with the T-CHAT program. Satisfaction ratings from the older adults after completion of the T- CHAT program were: usefulness (M = 3.90, SD = 0.70), ease of use (M = 4.16, SD = 0.61), and acceptability (M = 4.06, SD = 0.81). All above the midpoint of 3.0, indicating agreement with each item and subscale. On a scale from 1 to 5, with 5 being strongly agre…	Inclusion criteria included: older adults 60 years of age and older; ability to hear, speak, and read in the English language; ability to pass a hearing screening through the telepresence robot; and ability to pass a six-item cognitive screener with a score of 4/6 (Callahan, Unverzagt, Hui, Perkins, & Hendrie, 2002). Older adults were excluded if they were receiving hospice care, or had a history…	Particular usefulness of telepresence robot which could be navigated round patients' homes, rather than conventional video consultation: a coach said: ”I loved being in their environment because I could get a lot more information about their personal health, and one of the questions is whether their surroundings are safe” (p.671-2).Connectivity problems affected usability and relationships. Some …	A technology technician, an engineering graduate student, was assigned to the project and attended each T- CHAT session to resolve connectivity issues on the spot: highlights need for organisations to provide technical support to obtain high levels of satisfaction.	Based on recommendations from participants, authors suggest areas for development of telepresence robots such as ability to assess vital signs and administer medications from a distance to enhance the care of older adults in their homes and addition of robot arms/capacity for robot to act as a companion that can give hugs when needed. Authors note that robots are being programmed with artificial …		5 star
Barken et al. Unlocking the limitations: Living with chronic obstructive pulmonary disease and receiving care through telemedicine—A phenomenological study	2018	Norway	Qual (descriptive phenomenological study with in-depth interviews)	10 chronic obstructive pulmonary disease patients, convenience sample from larger study.	Part of a larger European project “United4Health,” carried out in southern Norway, explored a telemedicine intervention monitoring patients diagnosed with COPD at home.	Telemedicine nurses	When discharged from hospital, patients received telemedicine equipment for use at home, included tablet with video camera, and pulse oximetry device for daily measuring of heart rate and oxygen saturation, transmitted wirelessly from tablet application to telemedical centre (TMC). Software also included questionnaire to measure patients’ subjective symptoms and self-evaluation. Full intervention…	N/A	N/A.	N/A	In a context of physical and mental limitations and increasing self-perception as patients, being included in the telemedicine intervention increased patient accessibility to healthcare services and support from telemedicine nurses. This improved their and their families' sense of security and peace of mind, knowing they were monitored every day. Several participants said real-time video contact …	Inclusion criteria: patients had been followed up between one and three months during the intervention and had returned the telemedicine equipment to local hospital. Ten participants were included; three women and seven men ranging in age from 61–80 years, with a mean of 72 years. In addition, the severity of COPD ranged from moderate to very severe.	The opportunity to see the nurse on the screen and interact in real time was considered crucial and compensated for not being in the same room, allowed the equipment to function as a facilitator for closer contact. Required focused attention from nurses rather than focus on a list of practical tasks, which authors state can be the case in regular care.	Findings suggest that patients with severe and very severe COPD are the ones that find telemedicine the most useful when managing their illness, which can inform decisions about for whom telemedicine is useful and contribute to clinical practice by providing care to those patients who would benefit the most.	N/A		5 star
Barnett et al. Liver transplant recipients’ experiences and perspectives of a telehealth-delivered lifestyle programme: A qualitative study	2020	Australia	Qual (focus groups & interviews, thematic qualitative analysis)	19 liver transplant recipients, convenience sample	Conducted within the Queensland Liver Transplant Service (QLTS), Brisbane, Australia, as part of a larger feasibility study called 'LIFE'.	Dieticians and exercise physiologists	A 12-week videoconferenced, group lifestyle programme for liver transplant recipients, incorporating the Mediterranean eating pattern with aerobic and resistance exercise using a two-way video portal. Weekly group contact alternated education on diet and physical activity prescription. A total of 14 offered telehealth appointment contacts, including six dietetic and eight exercise sessions, were …	N/A	N/A	N/A although, overall, participants' experience was that the lifestyle intervention sessions were as good or better than traditional face-to-face appointments.	Telehealth was a well-accepted experience by many participants (n=8) because it provided a more convenient and comfortable setting in which to receive healthcare, lessening the perceived burdens of face-to-face appointments. Some participants felt that telehealth-delivered interactions with health professionals were less confronting than face-to-face appointments, and they felt more at ease. Over…	Participants were adults >18 years under the care of the service, >6 months post-transplant with expected survival >1 year (based on clinical judgement); with current access to a mobile phone or computer hardware with internet and webcam access. They were aged between 25–68 years (mean 52 +/- 15 years) and 63% were male. Participants' mean body mass index was 26.8, +/-4.7 kg/m2 and median time si…	N/A	Participants in employment wanted to be offered flexible access to more appointment options outside usual working hours. Authors suggest this highlights the importance of co-designing treatment plans that meet the end-users’ needs, including prioritisation of employment commitments within lifestyle prescriptions and innovating service delivery options within the tertiary hospital system.	N/A		5 star
Batsis et al. Feasibility and acceptability of a technology-based, rural weight management intervention in older adults with obesity	2021	USA	Quants (6-month, non-randomized, non-blinded, single-arm study)	53 obese participants enrolled and 44 (83.0%) completed the intervention. Convenience sample from physician referral.	The intervention was offered to older adults with obesity living in rural New Hampshire and Vermont. All testing activities were conducted on-site at the local Center for Health and Aging, a community-based resource center affiliated with Dartmouth-Hitchcock.	Registered dietitians and licensed physical therapists	26-week weight management program consisting of nutrition and exercise sessions delivered using a blend of synchronous, video-conferencing sessions with real-time communications and remote monitoring using Fitbit and enhanced by periodic face-to-face interactions. The synchronous video-conferencing element included 18 individual, one-to-one nutrition sessions lasting 30 mins, delivered by the die…	N/A	Primary outcome measures were feasibility and acceptability of the intervention. Feasibility of recruitment criteria (screening and enrolment), intervention completion rates, and attendance rates were assessed. Participant satisfaction surveys were conducted at home using RedCAP, a secure, web-based application that supports data capture for research. Acceptability was assessed using self-report …	N/A	Satisfaction rates were high for both the overall intervention and for specific item-based questions related to the video-conferencing components. Participants were supportive of both the virtual-based physical therapy and dietary components of the intervention. Participants welcomed the technical support, and felt that procedures allowed engagement and monitoring throughout the study. In terms o…	Participants were English-speaking community-dwelling older adults aged 65+ with a BMI > 30 kg/m2, with access to high-speed internet at home. Participants were excluded if they had end-stage congestive heart failure, renal insufficiency, dementia, or hepatic failure; a terminal/life-threatening illness; severe, uncontrolled psychiatric diagnosis; nursing home or hospital admission within the pas…	Authors note that while the study showed older adults can engage in video-conferencing, there was a slight digital divide in internet accessibility. They recommend future trials should provide internet access to prospective participants (e.g., through a Wi-Fi hotspot). Also, the program’s intensity and number of sessions could have been a factor in recruitment/retention; may be appropriate to red…	Authors note that adherence rates were high, suggesting that it may be an appropriate way to deliver care in rural areas, but they advise that future studies continue to involve participant’s primary-care providers (as they did), considering the high-risk population targeted, as they have knowledge of their medical history and can easily address medication changes as a result of weight loss.	Authors note other rural areas may have different broadband capabilities or access to healthcare settings and different sociodemographic characteristics, demanding different regional responses. The counties served in rural New Hampshire had > 96% availability of internet connectivity.		3 star
Beit Yosef et al. Activity Performance, Participation, and Quality of Life Among Adults in the Chronic Stage After Acquired Brain Injury—The Feasibility of an Occupation-Based Telerehabilitation Intervention	2019	Israel	MM (quasi-experimental pilot study using structured surveys as well as therapists’ field notes and recordings and semi-structured interviews).	Five community dwelling participants with acquired brain injury (convenience sample, referred to research director by clinical coordinators in day-rehabilitation clinic).	Participants were recruited from a day-rehabilitation hospital unit and from 2 day-rehabilitation clinics in and around Jerusalem and Bat-Yam, Israel.	Occupational therapists	Study to assess feasibility, acceptability, and preliminary efficacy of a metacognitive occupation-based telerehabilitation intervention. The intervention included up to 15 videoconferencing sessions administered by an occupational therapist using the Cognitive Orientation to Daily Occupational Performance (CO-OP) approach, 1–2 times a week (∼45min per session), spread out over a 3-month period. …	N/A	The primary outcome measures included activity performance (The Canadian Occupational Performance Measure; COPM), participation (the Mayo-Portland Adaptability Inventory-4 Participation Index; MPAI-4-P), and quality of life (QoL) (stroke impact scale; SIS). Other measures included a feedback interview, satisfaction questionnaire, field notes, and a treatment fidelity checklist.	N/A although three of the five participants would have strongly preferred that the treatment be delivered face-to-face.	Overall, the technology enabled the intervention sessions to be offered as planned, but Skype and TalkHelper Call Recorder for Skype were not consistently reliable, owing mainly to inadequate internet connection. Some participants found it difficult to use the equipment and video conference software independently. Of the total number of intervention sessions of all participants (53 sessions), the…	Participants were five community dwelling participants (ages 65–72), 3 female and 2 male, in the chronic phase 6–10 months after acquired brain injury (ABI), with scores 2–4 on the modified Rankin scale, i.e. between 2 (slight disability) and 4 (moderately severe disability). Stroke was the most common type of injury (80%). The participants had 2–15 years of education and did not have dementia. P…	Three participants had prior experience using a computer and/or tablet, and the other two participants did not. Three of the participants were first-time Skype users. An iPad was supplied for the intervention period for two participants who did not own a computer or a tablet. To solve technical (especially connectivity) problems during sessions, the OT provided technical support via telephone or …	N/A	N/A		3 star
Bleyel et al. Patients’ Perspective on Mental Health Specialist Video Consultations in Primary Care: Qualitative Preimplementation Study of Anticipated Benefits and Barriers	2020	Germany	Qualitative naturalistic preimplementation study, using semi-structured interviews.	13 patients in mental health care (purposive/stratified sample).	Patients were recruited from primary care practices and a tertiary care hospital (psychosomatic outpatient clinic).	Mental health therapists	The intervention was part of the PROVIDE (Improving Cross-Sectoral Collaboration Between Primary and Psychosocial Care: An Implementation Study on Video Consultations) project, which aims to improve the provision of psychosocial care through implementing video consultations integrated into routine primary care. PROVIDE follows an integrated care approach, which virtually colocates primary care te…	N/A	N/A	N/A	Participants identified specific benefits in the accessibility of mental health specialist care (shorter waiting times: 11/13, 85%; lower threshold for seeking specialist mental health care: 6/13, 46%; shorter travel distances: 3/13, 23%); and the environment in primary care (familiar travel modalities, premises, and employees: 5/13, 38%). The main barriers to implementation of mental health vide…	Inclusion criteria were age 18 years or older, German language proficiency, and informed consent for study participation. Exclusion criteria were poor German language proficiency, lack of informed consent, and cognitive incapability to respond to interview questions. Of the thirteen participants, 8 were female and 5 male. Their mean age was 48.7 years, ranging from 21-77 years. 62% had less than …	No participants related the prerequisites for mental health specialists to the setting of the mental health specialist video consultation model and all (13/13, 100%) emphasised the importance of the general therapeutic relationship independent of the therapeutic setting (e.g. trust, empathy, taking patient seriously). Participants’ primary concern was to feel comfortable with the mental health sp…	Some participants had reservations about the organisational resources needed in the primary care practice when integrating the mental health specialist video consultations into routine care (e.g. spatial requirements and additional workload for the practice staff) and note that some researchers have considered it essential to have in-depth familiarisation with the organisational workflows of prim…	N/A		5 star
Bogosian et al. Acceptability and Feasibility of a Mindfulness Intervention Delivered via Videoconferencing for People With Parkinson’s	2021	UK	MM (feasibility randomised control trial and qualitative interviews)	60 participants with Parkinson's Disease randomised to Skype-delivered mindfulness group (n=30) or wait-list (n=30). Data analysts blinded to treatment group allocation.	Participants were recruited through adverts on the Parkinson’s UK and the Michael J. Fox Foundation websites and emails sent to the Parkinson’s UK Research Network.	Health psychologist	The mindfulness-based manualised intervention was delivered in 8 sessions over 8 weeks. The sessions lasted 1 hour and were held via videoconference through Skype, in groups of 5 people. The videoconferences were arranged at a day and time that was most suitable for all participants in the group. The facilitator of the group and the trial coordinator were available to help participants with setti…	30 people with Parkinson's disease on a waiting list, who were asked to refrain from any new mindfulness related activities during the trial. Control participants received usual care, typically a mix of clinical input and review from both primary and secondary care providers, according to individual health needs.	Participants were assessed at 4-time points, baseline (pre-intervention), 4 weeks (mid-intervention), 8 weeks (post-intervention) and 20 weeks (follow-up). Primary outcome PROM: Hospital Anxiety and Depression Scale (HADS) to assess symptoms of depression (7 items) and anxiety (7 items). Secondary PROMs: Brief Pain Inventory (BPI), measuring pain severity/intensity and pain interference with dail…	The intervention did not show any significant effects compared to wait list in the primary or secondary outcome measures. However, there was a significant increase in the quality of life measure. The incremental cost-effectiveness ratio was estimated to be £27,107 per Quality-Adjusted Life Year gained.	In the interviews, most participants reported some problems with Skype, with internet connection issues disrupting their sessions, although of the 240 sessions (30 participants x 8 sessions each participant) only 10 (4%) were missed due to technical difficulties, showing that the technology used was not a major barrier for people to participate in the MBI. Despite feeling that face-to-face sessio…	Included participants had a self-reported diagnosis of Parkinson’s by a neurologist or geriatrician, a computer and internet access at home, were able to communicate in English fluently and stabilised on Parkinson’s medication, antidepressants or anxiolytics (if taken). Participants were excluded if they self-reported a severe cognitive impairment; severe psychiatric conditions (e.g. psychosis, d…	In interviews, participants suggested that follow-up sessions may be beneficial, or suggestions of where mindfulness is available to participants and reminders to keep in touch with other members of the group. The authors propose, too, offering a taster day to show potential participants what an MBI involves, to increase attendance rates and reduce the dropout rates.	N/A	N/A		5 star
Burton et al. Telehealth Rehabilitation for Cognitive Impairment: Randomized Controlled Feasibility Trial	2018	Canada	MM (randomised controlled feasibility trial with combined between-subjects, multiple baseline single-case experimental design, complemented by a reflective journal completed by the psychologist)	6 participants with subjective cognitive impairment, mild cognitive impairment or dementia (random)	Participants were recruited through community-based organisations and a hospital-based geriatric assessment program.	Senior doctoral student in clinical psychology	The study aimed to investigate the acceptability and feasibility of delivering cognitive rehabilitation to individuals diagnosed with dementia due to Alzheimer's Disease using videoconferencing. Following an in-person assessment and a baseline phase in which goals for cognitive rehabilitation were set collaboratively and baseline performance and satisfaction measured (via video-conferencing for p…	In-person cognitive rehabilitation, delivered by the same psychologist.	Two sets of measures were used: pre-post measures and weekly measures. A set of measures was administered in-person to all participants before and after the intervention including Rivermead Behavioural Memory Test III (RBMT-III), which detects memory impairment and change in memory impairment over time and problems that may interfere with rehabilitation; Delis Kaplan Executive Function System (D-…	Two of the 6 participants randomly assigned to the telehealth condition withdrew before beginning the intervention. For those who participated in the intervention, 6 out of 6 goals measured with the Canadian Occupational Performance Measure improved for those in the in-person group, and 7 out of 9 goals improved for those in the telehealth group.	All 3 participants randomly assigned to the in-person intervention completed 8 sessions. In the telehealth group, one individual completed 8 sessions, one individual completed 7 sessions, and one individual completed 6 sessions. Findings about participants' experiences of video-conferencing come from the researcher's journal (and, therefore, not directly from participants). The research journal r…	Inclusion criteria: individuals with subjective cognitive impairment (SCI) and no diagnosis, mild cognitive impairment (MCI) and early stage dementia due to Alzheimer disease (AD), or mixed AD and vascular dementia, were eligible. Diagnosis was self-reported but all self-reported diagnoses were consistent with the clinical interview, neuropsychological tests, and questionnaires administered in th…	N/A	N/A	N/A		3 star
Calero Elvira et al. Internet-based cognitive behavioural therapy programme with and without videoconference guidance sessions: A randomized controlled trial to treat work-related symptoms of anxiety and depression	2021	Spain	Quants (non-randomised RCT)	77 national police workers with anxiety or depression (convenience sample but participants were randomly assigned to groups with (n=39) or without (n = 38) additional videoconference sessions).	National police force in Spain.	Psychologists	The intervention was a highly structured therapist-guided CBT web-based programme to reduce work-based anxiety and depression. Twelve sessions were offered over 17–20 weeks, either with or without additional videoconference sessions. Participants in both conditions had access to a web platform with (asynchronous, message-based) guidance of two therapists and they received the same treatment modul…	Control participants undertook the same intervention online, but did not have the additional two videoconferencing support sessions.	Brief Symptom Inventory, a 46-item measure that comprises six specific dimensions: depression, phobic anxiety, paranoid thoughts, obsession-compulsion, somatization, and hostility-aggressiveness; State–Trait Anxiety Inventory (STAI), a 40-item measure that comprises two subscales: State anxiety and Trait anxiety; Beck Depression Inventory, second edition (BDI-II), a 21-item measure of the severit…	The study concerned the effect of adding two videoconferenced sessions to a web-based iCBT intervention, and found no significant group effects for any of the measures.	Participants were satisfied with the therapists' intervention [group with additional videoconference sessions: Mean (SD) = 3.83 (.39); group without additional videoconference sessions: Mean (SD) = 3.71 (.59)] and with the programme in general [group with additional videoconference sessions: Mean (SD) = 3.58 (.52), group without additional videoconference sessions: Mean (SD) = 3.59 (.62)]. No dif…	Inclusion criteria: (i) Age ≥18 years; (ii) being an active worker; (iii) having frequent access to a computer and the internet; (iv) having participated in an online informative and assessment session before the programme (pre-assessment session). Exclussion criteria: people with a severe clinical problem according to the results from State–Trait Anxiety Inventory (participants with percentile >…	N/A	N/A	N/A		2 star
Carotenuto et al. Cognitive Assessment of Patients With Alzheimer's Disease by Telemedicine: Pilot Study	2018	Italy	Quants (random recruitment, blinded pilot study with structured surveys)	28 Alzheimer's disease outpatients (randomly recruited sample, evaluation by two blinded psychologists, independently).	Alzheimer’s Unit of the A Cardarelli National Hospital (Naples, Italy)	Psychologists	The tests were administered first face-to-face by a psychologist and then, after 2 weeks, by another psychologist via synchronous videoconference on Skype, in hospital. Tests were administered at baseline and after 6, 12, 18, and 24 months. Two Sony VAIO laptops were used for videoconferencing and data collection. The Sony VAIO laptops contained an IntelCore Duo CPU P8400 2.26 GHz processor, 4 GB…	Same patients received same tests face-to-face.	Primary outcome measures were the Italian version of the Mini Mental State Examination (MMSE), a brief, quantitative measure of the cognitive status of adults with scores ranging from a minimum of zero to a maximum 30 points; and Italian version of the Alzheimer’s Disease Assessment Scale cognitive subscale (ADAS-cog), which measures the cognitive performance of six areas of cognition: memory; la…	The study showed no differences in the MMSE and ADAS-cog scores when the tests were administered face-to-face or by videoconference, except in patients with more pronounced cognitive deficits (MMSE<17), in which the assessment via videoconference overestimated the cognitive impairment (face to face, MMSE mean 13.9, SD 4.9 and ADAS-cog mean 9.0, SD 3.8; videoconference, MMSE mean 42.8, SD 12.5 and…	The acceptance of videoconference examination was quite high, with both patients and caregivers appreciating this modality. When asked if instructions were clear and understandable, patient mean scores were 4.4 (SD 1.3) and caregiver scores 4.6 (0.9); 'data privacy is assured', patient scores 4.8 (0.6) and caregiver scores 4.5 (1.1); 'I saved my time' patient scores 4.0 (0.8) and caregiver scores…	Inclusion criteria: age older than 50 years, MMSE score between 24 and 12, education for more than 5 years, good visual-hearing ability, and living with or in contact with a caregiver willing to cooperate in the evaluation of effectiveness. All patients were community dwelling and were enrolled in the study at least 6 months after the diagnosis. Exclusion criteria: decompensated heart disease, ch…	The authors discuss the ethical implications of assessing cognitive functions via telemedicine, including informed consent, the duty to maintain the confidentiality and privacy of patient examination and records. This study was performed in a dedicated hospital setting where patients were routinely examined, which limited these issues, but the authors recommend that ethical implications of home-b…	Findings suggest using the videoconference modality with patients with mild to moderate Alzheimer's disease and excluding those with a moderate to severe Alzheimer's (because the tests were not accurate for that group, when performed via videoconference).	N/A		3 star
Chan et al. Voice therapy for Parkinson’s disease via smartphone videoconference in Malaysia: A preliminary study	2021	Malaysia	Quants (structured surveys)	11 adults with Parkinson's Disease (purposive)	Department of Neurologist of UKM Medical Centre, Malaysia	Speech-language therapists	Intensive voice therapy was delivered, using a smartphone videoconference method via WhatsApp Messenger freeware. The therapy consisted of 12 sessions over four weeks and focused on increasing vocal loudness. All participants completed all sessions, which lasted 30-minutes to prevent fatigue. Before treatment, all participants received a therapy package consisting of therapy materials. Both parti…	N/A	Primary outcome measures were: participants’ speech and voice production, tested pre and post treatment, using speech samples rated with auditory-perceptual evaluations using (a) a 10-point speech intelligibility rating (ranging from 1=severe impairment to 10=normal) and (b) the Consensus Auditory-Perceptual Evaluation of Voice40 (CAPE-V). The CAPE-V consists of six parameters: overall severity, …	N/A although authors note that study results corroborate findings of other studies that illustrated telerehabilitation was capable of generating significant increases in vocal intensity for individuals with PD and that the results were comparable to face-to-face therapy.	Significant gains were reported for sound pressure level in sustained vowels and monologue. Perceptual ratings showed significant improvements in overall mean severity and loudness after treatment. Mean scores of speech intelligibility and Voice Handicap Index-10 were significantly better post treatment. In terms of participants' experiences of video consultation, before treatment, participants e…	The included participants were diagnosed with idiopathic PD by a certified neurologist, defined clinically by the presence of at least two cardinal motor symptoms (tremor, rigidity or bradykinesia). None of the participants had received any speech or voice therapy prior to this study. Additional inclusion criteria were: (a) no known history of neurological disease other than PD, (b) no known hist…	Authors note that participants primarily resided in urban areas where they were exposed to smartphone technology and had easy access to fast mobile internet connections and suggest future research to explore how rural communities would respond to this method, as well as the feasibility of reliable internet connectivity in these settings. They also recommend that future studies should address long…	N/A	N/A		4 star
Christensen et al. A qualitative study of patients’ and providers’ experiences with the use of videoconferences by older adults with depression	2021	Denmark	Qual (semi-structured interviews & focus groups)	13 older patients with depression, 11 nurses, 1 psychologist. (Patients were included consecutively until data saturation from September 2015 to February 2017; providers had either used or observed the use of video consultations).	Two health care teams in public clinics treating older psychiatric outpatients in the rural region of Southern Denmark.	Nurses and psychologists	Videoconferencing between patients with depression and providers was used as a supplement to routine treatment. This modification replaced or reduced the quantity of in-person visits to patients’ homes, or as consultations at outpatient clinics and enabled an increased contact between patients and providers. The quantity of video consultations (VCs) was planned in close collaboration between the …	N/A	N/A	N/A	Technical challenges were mainly experienced through transmission interruptions and disruptions, leading to patient and provider frustration and internalised feelings of incompetence with the technology. These impacted the confidence of participants to trust the interaction to some extent, but appeared to play a less important role for patients than providers. Some providers felt they caused ther…	Inclusion criteria were patients who were aged 65+ years and receiving treatment for a unipolar depression, diagnosis DF 32-33.9 according to ICD criteria. Patients diagnosed with dementia, DF 00-03, or with bipolar disorders DF 31-31.9 were excluded. Only participants with internet or mobile device data access could be included. Providers were included if they participated in the intervention. T…	The authors recommend practical attention to preparation prior to implementation: 1. prerequisite therapeutic communication skills adapted for the digital video platform environment; 2. the availability of adequate technical support at commencement and throughout connection as needed; 3. establish a willingness and positive sentiment about expectation to succeed within the VC environment for both…	Team attitudes seemed to impact on providers' experience of the viability and desirability of video consultations, suggesting the team building is an important requirement. The authors recommend that managers should be encouraged keep the providers’ needs, training and support in mind, in regard to fostering their therapeutic agency, when implementing change around telemedicine systems.	N/A		5 star
Cliffe et al. Can you see me? Participant experience of accessing a weight management programme via group videoconference to overcome barriers to engagement	2021	UK	Qual (semi-structured interviews)	13 adults with obesity (purposive sample of patients referred to the service who agreed to participate in video consultations).	NHS Dietetics Service in Wales	Dietician	The study intervention was adapted from a dietitian-led weight management face-to-face group programme, which used motivational interviewing (usual care). Adaptations included conversion of hands-on activities to visual activities, and interaction predominantly limited to whole group discussion. Written information and visual materials were sent by email the week before each session. Participants…	N/A	N/A	N/A although mean self-reported weight loss for videoconference programme completers was comparable to the conventional in-person programme.	Participants felt that accessing the group via Skype saved time, travel, monetary cost and employment disruption. For some participants, issues such as caring responsibilities and travel away from home could be more easily accommodated by videoconference. Some participants did not feel they would have been able to access any other support for weight management. People with more introverted person…	For study inclusion, participants were required to be able to access an internet-connected device with camera and microphone in a private area of their choice, each week, at the time of the scheduled group. Exclusion criteria were pregnancy and known eating disorder disclosed at screening. Mean age of participants (n = 13, 5 male) was 48.5 ± 20.2 years, and mean BMI was 39.3 ± 2.9kg/m2. 11 partic…	Thorough testing of equipment is recommended before providing a remote service to minimize any problems. Unexpected technical issues arising during implementation should be expected; therefore, the authors recommend strong information technology support.	Organisations may consider video consultation to be particularly appropriate for weight management interventions, given that participants perceived that accessing a programme from their own home afforded increased confidentiality, as this may reduce the threat of exposure to the stigma and discrimination known to contribute to avoidance of healthcare by people living with obesity.	Authors note that offering this alternative mode of access may help to reduce health inequalities related to rurality, but express concern that in harnessing digital technology to overcome existing inequalities in access to health care, services might, inadvertently, increase inequalities of a different nature by excluding those who lack access to the internet: therefore services need to consider…		4 star
Di Lorito. Tele-Rehabilitation for People with Dementia during the COVID-19 Pandemic: A Case-Study from England	2021	UK	Qual (patients had two semi-structured interviews, 1-2 months after implementation of Q Health and 4 months after implementation. Therapists took part in one semi-structured interview, 3-4 months > implementation).	5 patients with dementia and their caregivers (n = 10), plus five therapists from the Lincolnshire partnership NHS foundation Trust (purposive sample).	Lincolnshire partnership National Health Service (NHS) foundation Trust (LFPT) 'PrAISED' therapy team	Physiotherapists, occupational therapists and rehabilitation support workers	The Promoting Activity, Independence and Stability in Early Dementia (PrAISED) study intervention is an individually tailored programme of physical, dual-task exercises, and functional activities of daily living delivered in participants’ homes by a multidisciplinary team. The intervention is being evaluated through a wider RCT involving 368 participants. During the COVID-19 pandemic, the interve…	N/A	N/A	N/A	Patient eligibility depended on physical, as well as digital ability: e.g. therapists thought it may not be appropriate for patients at risk of falling. Therapists needed to be creative to balance out features missing in tele-rehabilitation: this challenged them to step out of their comfort zone and become adaptable. To promote engagement, they also had to show commitment and enthusiasm for the n…	Patients had mild cognitive impairment or dementia of any subtype (except Dementia with Lewy Bodies) and were aged between 67-83; 3 female and 2 male; 4 living with caregiver and one living alone). Patients also had an informal caregiver who was willing and able to be a participant in the study; were able to walk without help, communicate in English, and see and hear; had sufficient dexterity to …	Video delivery worked best when participants had a supporting caregiver (given risk of injury for some clients, ideally this person would be present during video calling to support the patient). When the participant lived independently, arrangements had to be made for a supporter to be present and initiate the video call. Looking at potentially implementing this intervention in the community on a…	Therapists offering the programme suggested that video calling could be beneficial for long-term engagement in physical activity programmes once the PrAISED programme was completed, as part of service-offer. They also proposed that, given patients' views that they missed seeing their therapist face-to-face, and their own judgement that they were better able to support patients with dementia in-pe…	N/A		5 star
Ehrenreich et al. Women’s Experiences Using Telemedicine to Attend Abortion Information Visits in Utah: A Qualitative Study	2019	USA	Qual (semi-structured interviews).	18 women who used telemedicine to attend state-mandated abortion information visits (purposive).	One Planned Parenthood Association of Utah (PPAU) clinic that provided abortion care in Salt Lake City and seven PPAU-affiliated clinics that provided information visits but not abortion care.	Nurses	In the US, some states require women requesting an abortion to wait a period of time in between initial information sessions and the abortion: in the State of Utah the waiting period is 72 hours. This study interviewed women who chose telemedicine for the information visit when they called to schedule their abortion. These women received an appointment time and sign-in instructions to a secure on…	N/A	N/A	N/A	Telemedicine helped to minimize burdens of cost, travel, and time associated with attending two in-person visits. Participants who lived near a clinic offering in-person information sessions reported being able to maintain privacy by not being seen at the clinic (in-clinic sessions typically took place in groups). No women expressed concern that telemedicine would be less private than attending i…	Eligible participants were aged 18 or older and spoke English or Spanish. Participants were aged from 19 to 40 years old. The majority had children who lived with them; five participants had never been previously pregnant. Only three participants reported having had a previous abortion. All but two participants reported working outside the home, and two participants were working and attending sch…	Participants did not discuss cybersecurity requirements of the telemedicine platform, referring instead to the privacy of telemedicine as a reason they chose, or liked, this method.	Data suggest the relevance of telemedicine in diverse contexts and for all types of women, not only those who live far from these services, since participants who lived near a clinic were more likely to describe risks of having their privacy violated by attending in-person. Authors suggest that, while telemedicine may not be the preference for all women, it is important to provide both telemedici…	Authors suggest option of telemedicine for abortion care in US states that require face-to-face information sessions for abortion.		4 star
Farver-Vestergaard. Tele-delivered mindfulness-based cognitive therapy in chronic obstructive pulmonary disease: A mixed-methods feasibility study	2019	Denmark	MM feasibility study	8 older patients with chronic obstructive pulmonary disease (convenience sample, recruited from the control group of a larger study).	Not specified, other than that participants were part of a larger study.	Clinical psychologist	The intervention was based on a manualised mindfulness-based cognitive therapy (MBCT) originally developed to prevent relapse in major depression and adjusted to meet the needs of COPD-patients. This tele-MBCT programme involved an initial 30–60 min individual interview followed by eight weekly 120-minute group sessions of meditation, mindfulness movement activities and cognitive exercises, provi…	N/A	Primary outcomes: clinical parameters of psychological distress were assessed pre- and post-intervention with the Hospital Anxiety and Depression Scale (HADS): 14 items with a total score ranging from 0–42, with higher scores representing higher levels of distress; physical health status impairment was assessed via the COPD Assessment Test (CAT): 8 items with total score ranging from 0–40, with h…	N/A although preliminary results indicated that tele-delivered mindfulness-based cognitive therapy is a clinically feasible intervention in chronic obstructive pulmonary disease.	Statistically non-significant reductions in psychological distress (Cohen’s d=0.504; p=0.399) and physical health status impairment (d=0.743; p=0.156) were observed from pre- to post-intervention. The average attendance rate was 7.5 (standard deviation=0.8) out of eight sessions and no participants dropped out. Working alliance questionnaire scores were comparable to those found for face-to-face …	Patients with a spirometry-confirmed (forced expiratory volume in one second <50%) COPD diagnosis were invited to take part, and needed to be able to give informed consent. Eight out of 47 invited COPD patients (17%) were enrolled in the study and allocated to two treatment groups of four participants each (reasons for non-participation: eight patients preferred face-to-face MBCT; 25 patients wer…	One participant suggested there needed to be a hotline for participants who are left alone with their worries and concerns, after video consultations end, whether in timely or untimely/unanticipated ways. The delivery mode in this study did not allow groups of more than four participants plus the instructor, and several participants liked this and said it allowed more time to address each partici…	N/A	N/A		5 star
Fisher et al. HSS@Home, Physical Therapist-Led Telehealth Care Navigation for Arthroplasty Patients: A Retrospective Case Series	2019	USA	MM (retrospective case series inc. qualitative patient responses, Risk Assessment and Prediction Tool scores and descriptive stats)	19 patients who underwent total knee or total hip arthroplasty (purposive).	Hospital for Special Surgery (HSS), providing healthcare to patients in New York City, Westchester or Nassau counties.	Physical therapist	A physical therapist–led, hospital-EMR-integrated post-acute telehealth care navigation program, called HSS@Home, which made use of existing technology in patients’ homes to communicate with the clinical team. The therapist called referred patients pre-operatively to discuss the program and review which apps to download (MyChart, powered by Epic, and Zoom Cloud Meetings). MyChart allowed patients…	N/A	N/A	N/A	Patients reported satisfaction with HSS@Home, with all providing positive feedback directly to the physical therapist and four sending written letters of appreciation to hospital administration for creating this additional physical therapy option. These responses are not qualitatively analysed, but quotations are provided such as “Great, really helpful to have someone to reach out to” and “This n…	The nine men and ten women participating were an average of 69 years old (range, 65 to 78 years, excluding one outlier at age 40). Participants had undergone total knee or total hip arthroplasty, including anterior, posterior, and modified precaution posterior approaches. To be included, participants had to have a smartphone, computer, or tablet with Wi-Fi; and to feel comfortable using telehealt…	Patients used their own technology, which suggests that providing equipment may not always be necessary. However, patients with no smartphone, home computer with camera and microphone, internet, or mobile network access were excluded, so this study covers only the requirements of people with access to technology.	Communication between the physical therapist and other health professionals was facilitated by the telehealth program being integrated into the hospital’s EMR and patient portal. Organisationally, authors suggest implementing a patient-facing digital platform for delivering additional content, enabling advancement of home exercises and ambulation. This platform could track compliance with home ex…	N/A		0 star (NB MMAT does not apply well to this paper)
Frayn et al. COVID-19 and binge eating: Patient perceptions of eating disorder symptoms, tele-therapy, and treatment implications	2021	USA	Qual (semi-structured interviews)	11 participants in a pilot outpatient individual teletherapy programme for binge eating spectrum disorders (until data saturation)	Does not specify organisation, only that the programme was offered to participants in North-eastern United States	Does not specify but the wider study from which this is drawn involves cognitive behavioural therapists	Few details given except that the 16 session therapy was delivered individually to participants, via Zoom. Participants were interviewed about the programme during the mid-programme assessment, after session 8.	N/A	N/A	N/A although several participants said tele-therapy was a suitable alternative, with comparable efficacy, to in-person sessions.	Regarding participant’s perceptions of tele-therapy, themes included: tele-therapy was positively perceived by the majority of participants (n = 9); tele-therapy is convenient and facilitates attendance and engagement (n = 8); tele-therapy makes treatment accessible for those who would be otherwise unable to attend (n =5) - specifically, by those who lived further from the treatment centre. One p…	Inclusion criteria: Adults aged 18–70 who reported at least 12 objective or subjective binge episodes in the past 3 months and who otherwise met DSM-5 criteria for an eating disorder. Exclusion criteria: body mass index < 16, already receiving ED treatment, require immediate treatment for medical complications resulting from ED symptoms, or experiencing other severe psychopathology that would lim…	Although most participants reported a positive experience of teletherapy, authors note that all patients had begun treatment during COVID-19 and thus were only exposed to tele-therapy. Requirements might differ for people accustomed to in-person therapy prior to beginning tele-therapy. Given some patients liked the 'impersonal' nature of the video link, authors speculate that for patients who are…	N/A	N/A		5 star
Gros et al. Treatment satisfaction of home-based telehealth versus in-person delivery of prolonged exposure for combat-related PTSD in veterans	2018	USA	Quants (RCT and surveys)	67 veterans with PTSD: 27 received therapy via video telehealth and 40 received in-person therapy (block randomisation)	A large Veterans' Affairs Medical Centre and its affiliated community-based outpatient clinics in south-eastern USA	Psychological therapists	Prolonged Exposure (PE) for PTSD, delivered in 8-12 90 minute sessions. Number of sessions for each participant was determined case-by-case. The mean number of sessions completed was 10.1 (SD=1.5) with 30% of participants receiving the maximum of 12 sessions. Home-based telehealth participants received assistance from research staff in setting up required VA-approved encryption software and hardw…	Veterans with PTSD receiving the same therapy, delivered in-person.	Primary outcome measures (measured after therapy completed): PTSD diagnostic status and symptoms were measured via CAPS and PCL-M, respectively. CAPS assesses PTSD diagnosis and PCL-M is a self-report measure that assesses severity of distress associated with each of the 17 symptoms of DSM-IV PTSD on a five-point scale (1=not at all, 5=extremely). Service delivery perception was measured via SDPQ…	No differences were observed on the majority of measures, with the exception of participants in the telehealth condition endorsing willingness to drive further for telehealth services as compared with participants in the in-person condition.	Participants on average reported severe symptoms of PTSD at baseline on the PCL-M (M=61.8; SD=11.8), and evidenced improvement by post-treatment (M=45.6; SD=18.8) (t=7.9, p<0.001). Analysis of covariance (ANCOVA) was used to investigate differences in the perception of service delivery and satisfaction across treatment delivery modalities (in-person vs. telehealth), with demographics (gender, age…	Veterans and military personnel meeting Diagnostic and Statistical Manual of Mental Disorders Fourth Edition Text Revision (DSM-IV-TR) criteria for PTSD per the Clinical Administered PTSD Scale (CAPS) were eligible. Exclusion criteria were active alcohol or substance dependence within the past 6 months, an active psychotic disorder, and severe suicidal ideation with plan and intent. Participants …	Authors note that patients were satisfied with telehealth, despite other research suggesting further requirements/guidelines need to be met. They note that teletherapy offered in this study already incorporated many recommendations from the Gros (2013) review, including the preparation session with a walkthrough and testing of the technology, possibly improving the likelihood of acceptance of and…	N/A	N/A		3 star
Hamatani et al. Internet-Based Cognitive Behavioural Therapy via Videoconference for Patients With Bulimia Nervosa and Binge-Eating Disorder: Pilot Prospective Single-Arm Feasibility Trial	2019	Japan	Quants (pilot prospective single-arm feasibility trial)	7 adults with bulimia nervosa and binge-eating disorder (appears to be convenience sample - patients applied to participate via study website)	Outpatient clinic at the Cognitive Behavioural Therapy Center of Chiba University Hospital	Three clinical psychologists and a nurse	Participants received individualised sessions of internet-based CBT via videoconference with real-time therapist support. They entered the Web conference room by clicking on the URL in the email sent by the therapist. The intervention was performed for 50 minutes once a week for 16 weeks. A protocol specified modules to be covered, e.g. psychological education and monitoring for overeating behavi…	N/A	The primary outcome was a reduction in the Eating Disorder Examination Edition 16.0D (EDE 16D) for bulimia nervosa and binge-eating disorder: the combined objective binge and purging episodes, objective binge episodes, and purging episodes. The secondary outcomes were the Eating Disorders Examination Questionnaire, Bulimic Investigatory Test, Edinburgh, body mass index for eating symptoms, Motiva…	N/A	In terms of working alliance via videoconferencing, a WAI-SF score in the range of 65.60 to 66.00 between pretreatment and posttreatment indicates that patients' relationships with their therapists were at a consistently high level during the intervention. Motivation ruler scores were also consistently high (16.4 to 16.0). The authors conclude that even if the therapist and patient did not partic…	Inclusion criteria: assessment by a senior psychiatrist at Chiba University Hospital using the Mini International Neuropsychiatric Interview and a primary diagnosis of bulimia nervosa or binge-eating disorder according to the Diagnostic and Statistical Manual of Mental Disorders, 5th Edition (DSM-5) criteria, females aged 16- 65 years (but only adults took part); BMI >17.5 kg/m2, and access to th…	N/A	N/A	N/A		2 star
Hasani et al. Telehealth sounds a bit challenging, but it has potential: participant and physiotherapist experiences of gym-based exercise intervention for Achilles tendinopathy monitored via telehealth	2021	Australia (one physio was based in South Africa)	Qual (qualitative, interpretive description design with semi-structured interviews and focus groups)	8 telehealth participants with Achilles tendinopathy and 7 physiotherapists (recruited purposively from a larger four-arm, factorial randomised pilot study)	Does not specify, other than 'Australian setting'	Physiotherapists	A gym-based exercise program where participants performed 4 sets of unilateral isotonic standing and seated calf raise exercise in a Smith machine (both sides, one leg at a time) three times per week, over 12 weeks. To facilitate adherence, physiotherapists supervised one session per week via videoconference software (Zoom), downloaded to their smartphones. One physiotherapist was allocated to pr…	N/A	N/A	N/A	Adherence to weekly telehealth monitoring sessions was high, ranging from 71 to 92%. All participants [8/8] were satisfied with the quality of the telehealth service and found it efficient. They liked not travelling to a clinic or waiting to be seen, and appreciated being able to schedule treatment/exercise within convenient times that avoided peak gym-use. All participants [8/8] felt reassured b…	Inclusion criteria include: competent in both written and spoken English, and able to provide informed written consent. Participants were aged between 38 to 54 years. Their sex is not specified. Six participants were in full-time employment and two in part-time employment. Three had used Zoom before and five had not. Six physiotherapists (five male, two female) were based in Australia and one in …	Some participants [2/8] felt telehealth was most suitable for conditions where ‘hands-on’ assessment or therapy was not needed. A few participants [2/8] required help to set up the correct camera angle of their phone while training. Although using free and simple videoconference software and participants' own personal devices reduced potential barriers to implementation related to purchasing equi…	Some participants expected ‘hands on’ assessment (provided at baseline in this trial). The authors state that current evidence suggests the use of telehealth is of similar accuracy of assessment compared to face-to-face when diagnosing the majority of ankle disorders and musculoskeletal conditions. However, to allay participant concerns they propose organisations could combine face-to-face with t…	N/A		5 star
Hastings et al. Video-Enhanced Care Management for Medically Complex Older Adults with Cognitive Impairment	2021	USA	MM (pilot randomised controlled trial with surveys and interviews)	40 older veterans' with complex medical conditions and suspected mild cognitive impairment and their care partners, 20 in videoconferencing arm and 20 in telephone arm (random)	Durham VA HCS-affiliated primary care clinics	Nurses	Care management intervention, delivered in a total of three, monthly scheduled video or telephone calls with study nurses, focusing on (1) managing medications and health conditions that could affect cognition; (2) reducing cardiovascular risk factors, including hypertension, diabetes mellitus, and smoking; and (3) improving physical activity and sleep behaviours. Patients randomised to the video…	Veterans receiving telephone-based nurse support	Feasibility and acceptability were assessed by examining numbers of eligible patients, enrolment and retention rates, and adherence to nurse telephone or video calls. A simplified language version of the System Usability Scale was used to measure usability of video visits via tablet. Pilot clinical outcomes were collected to test administration of measures that might be useful in a future RCT of …	Video-delivered care management calls were feasible and preferred over telephone for some complex older adults with mild CI and their care partners.	Overall, 43 (71.7%) care management calls were completed in the video arm and 52 (86.7%) were completed in the telephone arm. Usability of the video telehealth platform was rated higher for participants already familiar with technology used to deliver the intervention (mean (SD) System Usability Scale scores: 65.0 (17.0) vs 55.6 (19.6)) but video visits were challenging in some circumstances, and…	Patients were eligible if they were aged 65 years or older, medically complex, defined as having a Care Assessment Need (CAN) score of 90 or greater, and were excluded if they had a previous diagnosis of CI or lacked decision-making capacity. Other exclusion criteria included no available care partner, serious mental illness, high suicide risk, active substance abuse, current hospitalisation or r…	Frequent changes and updates in the telehealth platform during the study period frustrated both patients and providers and should be avoided if possible. Although most video participants reported some positive aspects about them, less than half indicated they would want to see their healthcare provider by video in the future, and this did not necessarily correlate with experiencing technical prob…	N/A	N/A		4 star
Hughes. Please hold the line: setting up a telecare service for stoma patients using Skype	2018	UK	MM QI study (pilot study with questionnaires, with closed & open/qualitative questions)	7 colorectal cancer and stoma care patients (purposive sample).	Countess of Chester Hospital	Colorectal cancer and stoma care clinical nurse specialists	A post-operative follow-up appointment for colorectal cancer and stoma care patients with clinical nurse specialists was piloted via Skype. Before the appointment, nurses and patients shared Skype usernames and agreed appointment times. Based on pilot findings, in the redesigned service five individual handheld tablets were made available to patients. These had pre-installed applications containi…	N/A	N/A	N/A	All 7 pilot participants, in response to quantitative questions in the questionnaire, said it was easy to use Skype to communicate with the nursing team (0 said it was difficult); they were all very comfortable using Skype (0 said they were not comfortable, or it was too complicated); all rated the level of support from the nursing team as excellent (0 said it was average or poor); and all said S…	Demographic data are not provided, except to state that participation was limited to adult patients who had regular access to a tablet, laptop or smartphone and who used this technology on a regular basis. Authors also note that the most populous age bracket of the Trust’s stoma care patients was 60–85 years. Just over half of the 25 eligible participants (n=13) were able and willing to try out S…	The sample criteria, which included patients with access to technology, limited the 25 eligible patients to just over half. Taking this into account, tablets were made available to patients in the redesigned service, but it was difficult to arrange funding and the authors note that sorting out legal responsibility for replacing damage to tablets while they were with patients is a requirement (the…	In the service redesign, tablets were provided to patients, with the aim of including those who do not have access to the requisite technology, which required funding. In this study, funds were raised by a local support group, but only for 5 tablets - for future expansion of the service further funding would be needed.	N/A		1 star
Jakubowski et al. Technology-assisted cognitive-behavioural therapy intervention for end-stage renal disease	2020	USA	MM (single centre, single arm pilot feasibility study with quants questionnaires and open-ended questions about patient satisfaction)	8 end-stage renal disease adult patients on haemodialysis/HD (purposive)	Dialysis clinic	CBT therapists	Patients undertook eight CBT videoconference sessions using the Vidyo platform during regularly scheduled HD sessions over 8-10 weeks. Each session lasted 45–60 min, with some shorter sessions, determined by clinician judgement or the end of dialysis treatment for that day. During sessions, patients used a study laptop with headphones and microphone and connected in real-time to therapists over a…	N/A	Validated symptom questionnaires were used at baseline and 3 month follow-up: Fatigue measured using the 13-item Functional Assessment of Chronic Illness Therapy Fatigue (FACIT-F); depressive symptoms measured using the 20-item Center for Epidemiological Studies Depression (CES-D); pain measured using the Brief Pain Inventory (BPI), a 15-item scale; and quality of life assessed by the Medical Out…	N/A	The recruitment and retention rate was high: of the 10 patients approached, 100% met eligibility criteria and agreed to be screened and all consented for the study. Eight patients (80%) remained in the study for the entire intervention. Patient adherence to the intervention was high, with seven of the eight patients completing all eight prescribed sessions, each session lasting 45–60 min (one pat…	Inclusion criteria: (a) adults ≥18 years, (b) undergoing thrice-weekly maintenance HD for >3 months, and (c) clinically elevated levels of at least one symptom: depressive symptoms (>3 on the PHQ-2 [18]); pain (≥4 on a 1–10 scale regarding worst pain over the past 2 weeks); and/or fatigue (≥4 on a 1–10 scale regarding fatigue over the past 2 weeks). Exclusion criteria: (a) thought disorder, delus…	Authors note the following technological learning/requirements: it was helpful to have one-click access to the Vidyo software, ensuring ease of use for patients with minimal technology experience while reducing staff burden. Important to have a secure and reliable Wi-Fi hotspot, phone/in-person support from the research team to respond to technology issues, and coordination of HD centre staff to …	N/A	N/A		1 star
Junkins et al. Feasibility, acceptability, and preliminary impact of telemedicine administered cognitive behavioural therapy for adherence and depression among African American women living with HIV in the rural South	2020	USA	MM (time-matched pilot randomised controlled trial incorporating individual interviews)	22 African American adult women living with HIV in the rural South of the USA, randomised to videoconferenced CBT (n=11) or supportive psychotherapy (n=11)	Four HIV care outpatient clinics in Alabama	Clinical psychologists	Participants in the treatment arm received 10-12 weekly 1-hour videoconferenced sessions of a culturally adapted CBT for depression and antiretroviral therapy adherence (CBT-AD), whilst those in the control arm received information and supportive psychotherapy (also delivered by VC). Sessions took place in a private room located at the participant’s clinic. After completing the weekly sessions, p…	Supportive psychotherapy delivered via videoconference.	The 8-item Client Satisfaction Questionnaire (CSQ-8) was used to assess satisfaction with treatment; acceptability and feasibility of the counselling sessions, adherence counselling, the Wisepill device (to measure medications adherence), and telemedicine were assessed using an adapted scale with 4-10 questions for each intervention component. Exit in-depth interviews were conducted to qualitativ…	N/A although several participants said video conferencing was comparable to face-to-face counselling.	All participants completed at least nine sessions. Participants completed an average of 11.5 weeks of intervention sessions, with an average duration of 14.7 weeks. Participants rated their overall satisfaction as very high; the average CSQ-8 score was 30.8 of a maximum score of 32, indicating very high satisfaction and acceptability of the intervention. In terms of qualitative findings, there wa…	All participants were African American women. On average, those receiving CBT and supportive psychotherapy were 48 and 43 years old, respectively. Approximately 41% were separated, divorced, or widowed; 32% were married or with a partner; and 27% were single. About 14% were college graduates, 41% attended some college or technical training, 27% of participants’ highest level of education achieved…	Authors note that to ensure proper usage of the videoconferencing equipment, internet connectivity, and to maintain privacy and confidentiality which could not be reliably maintained within the homes, participants were required to travel to the clinic for therapy. Given the high retention rate, this did not appear to act as a barrier in this study.	N/A	N/A		4 star
Kamalnathan et al. Effect of Telemonitoring Versus Conventional Physiotherapy Techniques in Improving Grip Strength among Postmenopausal Home Makers	2019	India	Quants (pre-post experimental study)	46 post-menopausal women with pain in their wrists and hands (convenience)	Not specified, other than that participants were recruited in and around Triplicane, Chennai.	Physiotherapists (implied but not stated)	Participants were taught hand grip strengthening exercises and asked to perform them for 3 days per week for 6 weeks. They were then divided into three groups: A, B and C. The video calling facility was set up in the house of the participants of Group A and the accuracy of the exercises they performed was monitored by videoconference. Group B participants were given a print-out of the exercises w…	Two control groups were used: Group B (participants taught and given a printout of exercises) and Group C (participants taught with no follow-up).	The pre-test included measuring the Hand grip strength of the dominant right hand with the Hand Held Dynamometer before the intervention, and participants were asked to rate their pain and functional difficulty in their wrist/hands using the Patient Rated Wrist Hand Evaluation (PRWHE) scale. Post-intervention, measurement of the dominant right hand strength and scoring of the PRWHE scale was done…	There was a significant improvement in the grip strength of all the participants but there were not significant differences between the groups. Change percentages were: Group A (31.81%), Group B (18.19%), Group C (14.24%) with P<0.005. 60% of participants were satisfied with the telemonitoring process. There was very little effect of conventional method in improving grip strength.	60% of the participants who underwent telemonitoring stated that this method of exercise training was beneficial to them, 13% had a neutral opinion and 27% reported that they were not satisfied with this kind of training since they found it unfamiliar.	Inclusion criteria stated that participants must be women who underwent a natural menopause, aged between 45-60. They were not excluded on technology-related grounds. No further demographic details are provided.	N/A	N/A	N/A		1 star
Kazawa et al. Evaluating the effectiveness and feasibility of nurse led distance and face to face interview programs for promoting behavioural change and disease management in patients with diabetic nephropathy: a triangulation approach	2020	Japan	MM (RCT)	40 out of 180 eligible.(i) having a proteinuria of ≥2+ or a proteinuria of 1+ and a haemoglobin A1c (HbA1c) of ≥7.0% (or a fasting blood sugar of ≥130 mg/dL) at a health check conducted in 2013 (an annual check for individuals aged 40 years or older), and (ii) diagnosed with type-2 diabetes. Randomly assigned to intervention and control	Japanese company of 350,000 employees	Nurses	The efficacy of remote self-management education with that of direct education for patients with diabetic nephropathy was compared. The intervention group underwent three distance videoconference interviews via a tablet computer in place of the three direct face-to-face interviews received by the control group. The tablet, featuring an application with instructions, was delivered to the participa…	Control group (CG) received direct face-to-face interviews and intermittent telephone calls.	The efficacy of the participants’ self-management behaviours (diet, exercise, self-monitoring, medication) was analysed using the model of behavioural change created by Prochaska and DiClemente; responses were given using a five-point Likert scale. (b) Clinical indicators were eGFR, HbA1c, systolic and diastolic BP and body mass index (BMI) values. (c) Psychological indicators were Self-Efficacy …	Both groups showed improved behaviour changes regarding self-monitoring, a greater improvement was found for the CG. Findings show that both interview methods are effective for encouraging the adoption of self-management; further, in terms of taking medication and improving the main clinical indicators, authors found that the distance method is not inferior to the direct face-to-face method. Howe…	Although the intervention group (IG) provided a high overall evaluation, more participants and nurses from the CG reported feeling confidence in the method, satisfaction with the physical condition assessment, and overall satisfaction, all of which were consistent with the interview data. In the IG, the nurses needed to learn additional skills to compensate for the lack of direct observation and …	Inclusion criteria: 350,000 employees, 180 met the following eligibility criteria: (i) having a proteinuria of ≥2+ or a proteinuria of 1+ and a hemoglobin A1c (HbA1c) of ≥7.0% (or a fasting blood sugar of ≥130 mg/dL) at a health check conducted in 2013 (an annual check for individuals aged 40 years or older), and (ii) diagnosed with type-2 diabetes. Exclusion criteria: patients who had type-1 dia…	Operability of the device for distance interviews: A small number of participants reported that they could not satisfactorily send/receive sound and/or images, even when they tested the telecommunication connection quality in advance. Some participants had reduced visual acuity associated with aging or diabetic retinopathy, but none had visual-field loss or severe visual disturbance. Patients wit…	In the present study, the tablets were only used for the transmission of images and voice. The quality of the telecommunication devices used in telenursing has an impact on the safety and effectiveness of the health care provided. The development of new devices that facilitate communication with and the education and empowerment of patients would be desirable; in particular, functions for visuali…	N/A		3 star
Kelleher et al. A behavioural cancer pain intervention: A randomized noninferiority trial comparing in‐person with videoconference delivery	2019	USA	Quants (Randomised non inferiority trial)	178 adults diagnosed with breast, lung, prostate, or colorectal cancer within the last 2 years. Randomised sample.	University Medical Centre, Dept of Psychiatry	Therapists (PhD‐level clinical psychologists or advanced clinical psychology students)	The mPCST protocol was four 45‐minute videoconferencing sessions involving (a) efficacious theory‐based skills and home practice assignments; (b) real‐time pre-session assessment of symptoms, coping skills use, and preferences; (c) personalised session content based on the pre-session assessment; and (d) a study website. mPCST participants were given a tablet computer (iPad) with data plans for i…	PCST‐traditional participants received the same sessions and coping skill content as mPCST participants; however, sessions were conducted in‐person at the medical center.	Feasibility was assessed by study attrition (i.e., withdrawing before completing), adherence (i.e., calculated by total number of completed sessions [4] and assessments [3] with a possible range of 0‐7), and completion time (i.e., days from session 1‐4). Acceptability was assessed posttreatment with the Client Satisfaction Questionnaire, 10‐item version.8 Items were rated from 1 = low acceptabili…	Compared with PCST‐traditional participants, mPCST participants were much more likely to adhere to the intervention, complete the intervention in a timely manner, and reported that it was easier to attend sessions. Further, mPCST participants reported greater daily use of skills compared with PCST‐traditional participants, a critical PCST component.	In terms of program acceptability, assessed post-treatment with the Client Satisfaction Questionnaire, 10‐item version, e.g., “How would you rate the quality of the program?” and “To what extent did this program meet your needs?” Items were rated from 1 = low acceptability to 4 = high acceptability. For the videoconference, mPCST group, acceptability averaged 3.55, while in the traditional, face-…	Exclusion criteria included: (a) cognitive impairment or severe psychiatric condition based on chart review, (b) brain metastases, or (c) receiving PCST less than or equal to 6 months. 71.9% participants were female, average age 56.4 years, 68.5% Caucasian, 27.5% African American, 59.5% married, 20.7% single, 16.2% divorced, 3.37% widowed.	Some patients may not be comfortable or familiar with technology and/or able to access the intervention in their home. The researchers were exploring alternatives to providing hardware and connectivity to patients, including patients using their own devices and implementing iPad kiosks in community clinics.	N/A	N/A		3 star
Kinner et al. Internet based group intervention for ovarian cancer survivors: feasibility and preliminary results	2018	USA	MM (structured surveys, usability testing & qualitative interviews)	In usability testing, 9 women enrolled and participated (6 lab usability; 5 field usability; 2 participated in both). 19 participants in the field trial. Appears to be a purposive sample.	Oncology clinic	Clinical psychologists	10-week, manualised internet-based group intervention for ovarian cancer survivors entitled Living WELL: Web Enhanced Lessons for Living for Ovarian Cancer Survivors. The intervention incorporates elements of cognitive-behavioural stress management (CBSM), mindfulness-based stress reduction (MBSR), and acceptance and commitment therapy (ACT). It also incorporates topics specifically tailored to a…	N/A	Acceptability was measured using a system usability questionnaire (SUQ) modified versions of the System Usability Questionnaire and After-Scenario Questionnaire. The questionnaire consisted of rating scales (1 being strongly agree to 7 being strongly disagree) and free form responses, which asked for general feedback on the overall system (ie, tablet, website, and videoconference platform).The fi…	N/A	Following the intervention, there was a nonsignificant trend toward increased total QOL from baseline, QOL scores. Significant decreases in levels of perceived stress were reported over the intervention, with mean PSS scores decreasing from 21.28 (SD 7.95) to 18.00 (SD 7.09), t17=−2.42, P=.03. Nonsignificant decreases in depressive symptoms (P=.18) and negative mood states (P=.17) and increases i…	The sample was entirely white, non-Hispanic with an average age of 59.20 years (standard deviation [SD] 14.53). More than half of the sample (56%, 5/9) was college educated. Of the participants, 33% (3/9) lived in rural counties. Exclusion criteria included prior inpatient psychiatric treatment for severe mental illness, or overt signs of severe psychopathology (eg, psychosis) or dementia.	All participants had high-speed internet access and a computer at home. However, due to poor video or audio quality during group sessions, tablets connected to cellular wireless networks were sent to 2 participants, which improved their connectivity and user experience: suggests there may be a need for participants to be provided with equipment.	N/A	N/A		3 star
Koojj et al. Effectiveness of a Mobile Health and Self-Management App for High-Risk Patients With Chronic Obstructive Pulmonary Disease in Daily Clinical Practice: Mixed Methods Evaluation Study	2021	Netherlands	MM (structured surveys and interviews with nurses)	39 patients with COPD. Appears to be purposive sample.	Hospital: COPD clinic (discharged patients)	Pulmonary nurse; nurse practitioner (pulmonologist)	The COPD app provided patients with an 8-week self-management program. The app had 3 views: timeline, information page, and contact page . The start date was the date of discharge of each patient. The timeline was classified in 8 weeks, and each week included the Lung Attack Action Plan, personalized (daily and extra) medication overview, information and education, and questionnaires. The first w…	N/A	Use of the app; satisfaction of patients; self management (PIH scale); expectations and experience of the app; satisfaction of nurses; hospital readmissions.	N/A	A total of 17 patients attended the planned video consultation 4 weeks after discharge. For 13 other patients, this was replaced by a telephonic consultation because of problems with the video consultation system (e.g., technical issues or lack of skills from nurses or patients); 2 patients did not want a video consultation; 1 patient visited the hospital instead; 1 patient’s consultation was can…	To be eligible, patients had to have access to a smartphone or tablet, have a working internet connection, being able to use a smartphone or tablet, and be proficient in Dutch language. Patients with cancer or (severe) cognitive or psychiatric conditions were excluded. Authors note that 81 patients did not meet the inclusion criteria because they had no access to a smartphone or tablet (n=41), we…	Technical skills, problems with video consultation set up. Lack of digital skills identified by nurses as a problem with some patients: suggests need for technical support for patients.	Authors comment on the challenges of managing multiple components and the need to ensure acceptability of any digital intervention.	N/A		3 star
Kysely et al. Expectations and Experiences of Couples Receiving Therapy Through Videoconferencing: A Qualitative Study	2020	Australia	Mixed but this paper reports on qual findings	15 couples, or 30 individuals, who received the Couple CARE program via videoconferencing. Convenience sampling.	Couple CARE programme' (setting not specified)	Couple therapists	Couple CARE is a 6-week manualised videoconferenced intervention for couples that covers common areas of relationship functioning including self-change, communication, intimacy and caring, managing differences, sexuality and adapting to change. Weekly, 50 to 60 mins. The aim of the educational and skills-based intervention was to strengthen relationships, increase satisfaction and functioning, an…	N/A	N/A	N/A	Some clients found the experience “weird” at first, while others were comfortable with it from the beginning, or had minimal expectations. Before therapy, the idea was raised that videoconferencing was similar enough to face-to-face that it would not have an effect on the therapy. Some clients expected it to be better and some expected it to be worse. These ideas did not change after therapy. Cli…	Couples were excluded if they displayed any risk of suicidal ideation, were participating in a current couples therapy intervention, had a DSM-IV diagnosis of psychosis or schizophrenia, severe alcohol/substance dependence, concurrent psychological treatment, or clinically significant relationship distress. Participants were aged between 21 and 69 years, with a mean of 42 years. The length of cou…	Clients listed as potential distractors the characteristics of the room and physicality of the therapist, but did not expect that these would affect the process. An expectation raised was that the media quality would be high, and that this would contribute to the effectiveness of the process. After therapy, clients again referred to technical issues, such as audio cutting out, reflecting the real…	N/A	N/A		5 star
Lafontaine et al. Telehealth for Patients with Chronic Pain: Exploring a Successful and an Unsuccessful Outcome	2018	Canada	Quants (single case experimental study)	2 women with chronic pain: one whose CBT was successful, and one unsuccessful (purposive).	Rural medical centre in an Eastern Canadian province	CBT therapists (psychologist or doctoral candidate in clinical psychology)	CBT for chronic pain consisted of weekly sessions (10 for the 'successful' client and 13 for the 'unsuccessful' client) of approximately 1 hr each. Treatment was provided via videoconference. Therapists were located in an urban hospital and the two participants were located in a rural medical centre. The hospital and medical centres were equipped with videoconferencing technology.	As this was a single-case experimental design, participants' baselines served as their control data	The following questionnaires were completed by participants before CBT and immediately after the last session: Pain Catastrophizing Scale (PCS), a 13-item self-report measure; Outcome Questionnaire (OQ-45.2), a 45-item self-report measure that assesses the subjective experience and functioning of a person. Each of its items is evaluated on a 5-point Likert scale ranging from 0 (never)to 4 (almost…	N/A.	The first participant had a large and reliable reduction (RCI=3.64) on the PCS’s total score (reducing from 24 to 9), which indicated great improvement with regard to the level of pain catastrophising , whereas the other participant had a small and not reliable reduction for the total score (reducing from 37 to 35; RCI=0.49). The first participant's OQ-45.2 total score of psychological distress d…	Inclusion criteria included: (a) having an active diagnosis of chronic pain disorder confirmed by their family physician; and (b) having suffered from pain in one or multiple areas on a daily, or almost daily, basis for a minimum of 3 months. Exclusion criteria included: (a) receiving a psychological treatment for any other disorder (e.g., depression, generalized anxiety, phobia); (b) having alco…	N/A	N/A	N/A		3 star
Lawford et al. “It's the single best thing I've done in the last 10 years”: a qualitative study exploring patient and dietitian experiences with, and perceptions of, a multi-component dietary weight loss program for knee osteoarthritis	2021	Australia	Qual study embedded within RCT (semi-structured interviews)	24 adult overweight or obese patients with knee osteoarthritis & five dietitians (purposive)	Does not specify, other than that the intervention was offered in Australia	Dieticians	The weight management component of the wider intervention (subject of a RCT) involving patients undertaking a ketogenic very low calorie diet (VLCD), supervised by one of the five dietitians using six video consultations (Zoom) over 6-months. Consultations used behaviour change support techniques and motivational interviewing.	N/A	N/A	N/A	Patients and dietitians found video consultations were easy and convenient. Dietitians were pleasantly surprised by their experience: “to be honest, I initially thought [Zoom] was going to impact [rapport]. But I didn't feel it to be a problem at all. In fact, I had some of the best conversations with some of these participants” [Female, 9 years clinical experience]. However, some dietitians foun…	No relevant exclusion criteria and participants were not excluded on technological grounds; however they did need to be aged <81 years. The mean age of participants was 63 years, 54% were female, 58% were retired, 37% in employment and 4% unemployed. 38% had completed high school and 21% had a Bachelor's degree. All 5 dieticians were female with 8.5 years clinical experience (mean), 40% worked in…	N/A	N/A	N/A		5 star
Lovo et al. Experience of patients and practitioners with a team and technology approach to chronic back disorder management	2019	Canada	MM (patient surveys & semi-structured interviews, part of a wider RCT)	19 adult patients with chronic back disorders completed the survey and the two clinicians and 6 of the 19 patients were interviewed. (Random sampling, from wider RCT).	The physical therapist was based in a city, and virtually joined a nurse practitioner and a patient in a rural clinic in Canada	Physical therapist & nurse practitioner	Before the study started, once during the study and after it was completed, the telehealth physical therapist travelled by car to the rural community to meet with the nurse practitioner in person. The intervention used a team and technology model of care for management of chronic back disorders. This involved the therapist joining the nurse practitioner and patient (who were together in a local c…	N/A	Patient experience was measured quantitatively by a modified version of a survey initially developed by Russell et al. The authors modified the original survey with a Likert scale and open-ended question allowing participant comments. Surveys were completed by patients 2–4 weeks after the intervention. (There were also semi-structured interviews).	N/A (although 42.1% of patients completing the survey found telehealth “comparable” to face-to-face)	Patients were “very satisfied” (62.1%) or “satisfied” (31.6%) with the overall experience and “very confident” (63.1%) or “somewhat confident” (36.9%) with the assessment. 78.9% indicated that they “would recommend” telehealth to others. 42.1% found telehealth “comparable” to face to face, 36.8% found it “somewhat comparable”, 15.8% were neutral, and 5.3% said it was “not likely comparable”. Both…	The mean age of patients was 57.85 and 57.9% were female. 73.7% were married and 26.3% were divorced. 36.8% of participants were overweight and 42.1% were obese. Both health care providers were female, with 22 and 26 years of experience, respectively, for the therapist and the nurse. Participants were not excluded on technological grounds, although people were excluded for whom language, reading …	The nurse was in the room with patients during the videoconference and the authors believe this increased patient confidence with the model and use of technology. In many cases, the nurse already had rapport with the patients, which built trust. The nurse thought it was important to have an additional person available who could facilitate the technology to ensure her busy practice was not adverse…	Clinicians thought that the model could be used to build capacity in the service, by involving other clinicians such as pharmacists or psychologists.	N/A		4 star
Mammen et al. Going mobile with primary care: smartphone-telemedicine for asthma management in young urban adults (TEAMS)	2020	USA	MM. Single-arm intervention feasibility study with qualitative interviews.	30 adult patient participants with persistent asthma were recruited from a randomised roster of potential participants and their primary care providers, generated using the Electronic Medical Record.	Safety-net practice, New York	Nurse interventionist	Multi-component self-care intervention where i) patients electronically and remotely report symptoms, ii) have a remote synchronous consultation with a nurse (who has access to their self-reported symptoms) who would conduct an assessment and iii) communicate a disposition based on symptom-score and clinical guideline that may have included using educational resources provided as part of the remo…	N/A	Asthma Control Questionnaire (ACQ). FEV1 which is undefined but in this manuscript sounds like it is a peal flow meter reading. Asthma Quality of Life (AQLQ). Healthcare utilisation, corticosteroid use, prescriptions/refills, emergency care and treatment of comorbidities.	N/A	While highlighting that it is difficult to differentiate findings for the remote consultations from the other elements of the intervention, participants did report feeling "connected" to the nurse (p. 6) in comparison to standard care where they would see a health practitioner in person who would sit in front of a computer. The paper suggested that this connection was because 1) they had consulta…	Eligibility criteria for patients were: (1) English speaking, (2) with persistent asthma based on EPR-3 criteria (26), (3) having a smartphone, (4) not pregnant and (5) without confounding comorbidities (cardiac, respiratory). Age range was restricted to younger adults (18–44 years) on the basis of smartphone usage. Of the 30 participants, 63.3% were female, 80% were from minority ethnic backgrou…	While highlighting that it is difficult to differentiate findings for the remote consultations from the other elements of the intervention, some quotes from health professionals indicate ease around access and documenting relevant medical records. Not only was access to the self-reported symptoms easy but in requiring patients to record and report them the intervention enabled patients to discuss…	It is important to consider 1) the clinical workflow of information, so that it benefits both the caller (patient) and call handler (nurse), 2) the profile of the call handler in the system (being able to see their 'face') and 3) having the same nurse for each appointment.	While not explicit in this paper, the clinical workflow of information is likely to have macro-level considerations, particularly technology, credentialing and guidelines.		4 star
Morris et al. Demographic characteristics and functional levels of patients with fragility fractures who accept tele-rehabilitation as an alternative to face-to-face home rehabilitation	2021	Australia	Quants (prospective observational study)	52 patients with femoral or pelvic fracture, of whom 35 (67%) patients were considered suitable for telerehabilitation and agreed to receive this (TR group). The remainder 17 (33%) patients did not receive TR (nTR group). Type of sample not specified but appears to be pragmatic/convenience, prospective.	Participants received telerehabilitation in their own homes, clinicians appeared to be based in the Home Rehabilitation Service (HRS) of a metropolitan hospital in South Australia, but does not specify	Nurses and 'allied health'/physical therapy	TR is offered to all patients considered suitable and admitted to the service, excluding those residing in residential aged care facilities. Suitability for TR is decided at the discretion of the treating clinicians based on cognitive, hearing, visual, or language capabilities. The rehabilitation elements of the TR rehabilitation package are the same as provided in usual face-to-face rehabilitati…	17 patients receiving usual care, face-to-face rehabilitation, (33% of sample) in nTR group.	Baseline measures at admission included the Clinical Frailty Scale. Mini-mental State Examination (MMSE) and the Short form Mini Nutritional Assessment (MNA-SF).Both at admission and discharge scores from the Functional Independence Measure (FIM), the De Morton’s Mobility Index (DEMMI), and the Timed Up and Go (TUG) were collected. The FIM scores 18 functional items using a 7 level scale with a m…	Does not compare effectiveness between groups this but authors note TR was acceptable to a subset of hip fracture patients, although face-to-face was the preferred mode of delivery. Usability of TR scored highly but only a small proportion of the service delivery was via TR with face-to-face visits remaining the preferred method of delivery. However, replacing face-to-face sessions did not have a…	Of those in the nTR group, 6 patients lived in residential care, 2 were readmitted within 48 hours, and 6 were considered by the therapists as unsuitable for TR due to hearing, vision or language deficits. An additional 3 people refused TR. Reasons for refusal were a dislike of new technology, a preference for face-to-face home visits only and feeling overwhelmed on discharge from hospital. Among…	TR was offered to all patients considered suitable and admitted to service, excluding those residing in residential aged care facilities. Suitability for TR was decided at the discretion of the treating clinicians based on cognitive, hearing, visual, or language capabilities. Patients in the nTR group, with a mean age of 81.35 years (±11.46 years), were older (p = .014), frailer (p = .003), and h…	Authors note that clinician attitude is important: 3 patients who received TR had MMSEs below 24 suggesting that cognitive impairment is not necessarily a barrier to participation in TR programs but assumptions regarding the acceptability or suitability of patients for TR may have been made due to clinician attitude and/or bias. TR may not have been “promoted” or encouraged by some clinicians bas…	N/A	N/A		4 star
Mukaino et al. An affordable, user-friendly telerehabilitation system assembled using existing technologies for individuals isolated with COVID-19: Development and feasibility study	2020	Japan	Quants (feasibility study using structured questionnaires)	10 patients with COVID-19, does not specify sample type, except to state that participants were patients diagnosed with COVID-19, admitted to the university hospital, and agreed to participate in this study.	University hospital	Physical therapist	The telerehabilitation system was prepared in private rooms where the patients were quarantined in the university hospital. Hardware consisted of a desktop computer for health professionals, a tablet computer for patients, and a pulse oximeter to monitor vital signs. The pulse oximeter was a commercially available product (RingO2, Neuroceutical Inc) that could be connected to a tablet via Bluetoo…	N/A	The levels of functioning of the patients were evaluated using the Functional Independence Measure (FIM) at baseline. A survey using the Telemedicine Satisfaction Questionnaire (TSQ) was administered after the end of the program. The TSQ was developed by Yip et al. to assess satisfaction with telemedicine, and consists of 14 items and a 5-point Likert scale ranging from 1 (strongly disagree) to 5…	N/A	All the patients successfully completed the session. The exercise program was safely conducted, with no significant decrease in SpO2. Patients’ satisfaction with the telerehabilitation system was generally high. The average time required for preparation after the first Skype call to the start of the exercise was 3.0 (SD 1.1) minutes. In 1 case out of 10, on-site support for handling tablet comput…	The mean age of the patients was 60 (SD 18) years; 4 patients were men, and 6 were women. The average SpO2 levels at the start and end of the study were 94.4 (SD 2.6) and 95.1 (SD 2.0), respectively. There were 3 patients that experienced moderate pneumonia, 5 had mild signs of pneumonia, and the others were asymptomatic. The average FIM of the patients was 122.4 (SD 4.5; mean motor score 87.7, S…	The staff developing the system first identified three prerequisites (user-friendliness, affordability, and safety) as necessary for the establishment of a telerehabilitation system for patients in isolation due to infection, and the system was based on those prerequisites. Although usability was highly rated, there was some patient feedback about usability issues, and further improvement in the …	Initial costs required were less than in previous studies, with a total of US $2781.12 for the service provider kit (including annual license of the applications) and US $383.41 for the patient kit.	N/A		2 star
Murphy & Turgoose. Evaluating an internet-based video cognitive processing therapy intervention for veterans with PTSD: A pilot study	2020	UK	Quants (structured surveys, measures of attendance and drop-out rates). Appears to be purposive, self-selecting sample of veterans referred to the service during specific times	27 veterans (defined as having served a minimum of one day in the UK Armed Forces) with difficulties with PTSD. Sample appears to be purposive.	Combat Stress (CS), a national charity and provider of veteran mental healthcare: therapist was based at the workplace, most participants at home, some at their workplaces	Clinical psychologist	Up to 12 sessions of cognitive processing therapy (CPT) by Skype. Once referred to the study, participants were contacted by research clinician by telephone to gauge interest in taking part and to complete screening assessment, which included suitability for psychological therapy; hopes and goals for treatment; screening for current risk and suicidality; assessing readiness to engage in therapy; …	N/A	Outcome measures: PCL-5: the PCL-5, a 20-item self-report questionnaire which measures symptoms of PTSD. Items are rated on a five-point Likert scale; Patient Health Questionnaire (PHQ-9): the PHQ-9, a nine-item self-report questionnaire which measures symptoms of depression; Generalised Anxiety Disorder (GAD-7), a seven-item self-report questionnaire which measures symptoms of generalised anxiet…	N/A	Feasibility: tele-therapy appeared to be a feasible alternative in terms of participant engagement. Of the 27 participants who started therapy, six terminated the therapy before completing all 12 sessions. Two participants were sent tablets to use for therapy sessions as they did not have suitable equipment at home. In total, 255 tele-therapy sessions were completed, with a DNA rate of 12%. On av…	Inclusion criteria were veteran status (having served a minimum of one day in the UK Armed Forces); and having difficulties with PTSD. Participants were not excluded if they had co-morbid mental health difficulties, and measures of depression and anxiety were included in the battery of outcome measures, so that co-morbidities could also be assessed. Those deemed to be high-risk in terms of suicid…	Location - authors note that because the importance of having an appropriate environment for sessions was discussed with participants beforehand, there were no occasions where appointments had to be rescheduled due to a participant not being in a suitable location. IT: use of Skype as the means of delivering the tele-therapy increased the accessibility of the treatment as it's freely available.	N/A	N/A		5 star
Nelson et al. Telerehabilitation is non-inferior to usual care following total hip replacement - a randomized controlled non-inferiority trial	2020	Australia	Quants (randomised, single-blind, controlled, non-inferiority clinical trial)	70 patients receiving a total hip replacement. Sampling: all patients undergoing primary total hip replacement between September 2015 and April 2017 at the QEII Jubilee Hospital were invited by a physiotherapist to consent to participation, subject to eligibility criteria (purposive).	QEII Jubilee Hospital, Brisbane, Australia.	Physiotherapist	Technology-based outpatient total hip replacement rehabilitation programme. The intervention programme was identical in content to control programme, with mode of delivery being via telerehabilitation technology on an Apple iPad into participants’ homes. Two applications were used to deliver this programme. Home exercise programmes (HEPs) were facilitated using the Wellpepper clinic application a…	The control group (n = 35; female 60%) received in-person outpatient physiotherapy and a paper-based home exercise	The primary outcome was the quality of life subscale of the Hip disability and Osteoarthritis Outcome Score measured at six weeks post-operatively. Secondary outcomes included objective strength and balance outcomes, self-reported function and satisfaction outcomes, and home exercise program compliance. Outcomes were collected at baseline (pre-operatively), discharge from inpatient physiotherapy,…	No between-group difference was detected in the Hip disability and Osteoarthritis Outcome Score quality of life subscale at the primary end point of six weeks (P = 0.970). Strength, balance and self-reported function showed no between group differences. Overall satisfaction was high across both groups, with the intervention group scoring higher for ease of attending appointments (intervention 95 …	Satisfaction was high (>85%) across both groups for all 14 items in the health care satisfaction questionnaire. The only between group difference was for the item ‘my therapy session was easy to attend’ in which the intervention group scored higher (intervention 95 (10), control 86 (18), mean difference 9 (95% CI 2 to 16), P = 0.017). Results were identical for the overall satisfaction item, ‘in …	23 (66%) participants were female (21/60% of control group). Mean age of participants was 62 (control group mean age 67). Authors note that despite randomisation, the intervention group was younger. It is possible that age may have influenced the rate of recovery post-operatively and the attitude of the participants toward the use of technology for rehabilitation. In an attempt to control for thi…	The programme was acceptable to participants even though there was no on-site technical support, nor any pre requisites for quality of internet connection or mobile data coverage, giving it wide generalisability to the Australian population. Technology used in this study (iPads and widely available applications) is readily accessible and commonly owned by the general population.	N/A	N/A		4 star
Newland et al. Pilot Study of Videos to Deliver Mindfulness-Based Art Therapy for Adults with Multiple Sclerosis	2020	USA	MM pilot feasibility study inc. semi-structured interviews	5 adult patients with a diagnosis of multiple sclerosis. Does not specify sample type, appears to be purposive (eligible patients recruited).	A midwest academic centre	Mindfulness therapist and a MS nurse	Mindfulness-based art therapy (MBAT) delivered to adults with MS via videoconference. Eight 1-hour, weekly sessions were offered using Microsoft Teams. Participants were invited to join the sessions at the scheduled session time through an email link/text message link. The MBAT intervention entailed both didactic material and demonstration. The facilitator performed activities that included descr…	N/A	N/A	N/A	Most participants were positive about the MBAT video and intervention. They provided meaningful comments about the MBAT content and delivery methods. Overall, acceptability of the participants perceived the content as adequate, clear, and easy to follow and understand. Authors note that MBAT could provide an outlet for expression of symptoms as well as ways to communicate with the MS nurse, and a…	The inclusion criteria included self-reported Expanded Disability Status Scale score of less than 7, free of MS relapse less than 30 days, and being able to speak English and understand printed English information. The exclusion criteria included no history of suicidal ideation, active psychosis, terminal conditions, or participation in another type ofmindfulness intervention. All participants we…	Feasibility was defined by most participants taking part in our planned MBAT 8-week sessions. During one of the 8-week sessions, only 3 of the 5 participants attended because of different barriers (e.g., scheduling conflicts or Internet connection problems). All 5 adults enrolled were able to discuss the MBAT video content and return-demonstrate the art therapy activity.	N/A	Authors suggest the study indicates that MBAT delivered by videoconference maybe useful for nursing across settings: 'The results provide evidence that the MBAT may be useful for neuroscience nursing to support traditional assessment and treatment. Using MBAT delivered through videoconference may offer a preliminary step to ultimately target symptoms and overall QOL among adults with MS' (p.E22).		2 star
Norwood et al. An explanatory sequential investigation of the working alliance as a change process in videoconferencing psychotherapy	2021	UK	MM study design. Explanatory sequential design with two phases: 1) multi-level quantitative modelling, which informed 2) semi-structured interviews.	Participants were from a wider RCT and comprised 46 adults receiving CBT for health anxiety via video conferencing in phase 1. Extreme case sampling was used to select 12 participants for phase 2.	Primary and secondary care settings in the UK.	CBT practitioners	CBT delivered via videoconferencing versus usual/no intervention. Four experienced CBT practitioners delivered up to 15 sessions of CBT following a manualised treatment developed from the Cognitive Behavioural Therapy for Health Anxiety in Medical Patients (CHAMP) study (Tyrer et al., 2014). The number of sessions offered depended on treatment response, with more sessions offered when treatment r…	Phase 1: CBT (referred to as VCP or video-conference psychotherapy) or no intervention.	The Short Health Anxiety Inventory (SHAI) was used to identify participants for the study initially but it was deemed unsuitable for measuring outcomes so Outcome Rating Scale (Miller et al. 2003) to assess overall wellbeing was used pre- and post-intervention together with a session rating scale (Duncan 2003) given to VCP participants to assess accurate dose of intervention.	Model 1: A fixed‐effects model was built, which found a significant correlation between client reported scores on the ORS and SRS, F(1, 392.99) = 27.81, p < 0.001. A pseudo‐R2 of 0.1 for the fixed effects model indicated that SRS score explained a 10% reduction in unexplained variance in ORS score. Random effects of the slope were introduced and a significant correlation remained, F(1, 15.19) = 2…	Two core concepts (engagement with the medium and connection with the therapist) were identified from client–participant perspectives, which appear to influence therapeutic processes in VCP (working via the medium). Despite varying expectations, most participants (10/12) reported high levels of engagement with the medium, with half (6/12) explicitly expressing high levels of comfort. One particip…	Phase 1 eligibility criteria: (1) received VCP CBT as part of the source RCT; (2) attended two or more VCP sessions; (3) completed outcome measures for at least two appointments. For Phase II also: participants were excluded from the interview if they were currently receiving therapeutic support or had sought further therapeutic support other than that offered in the RCT since its completion. Thi…	Participants mostly reported feeling comfortable with using the technology but this was potentially due to existing knowledge of the use of technology. Convenience and environmental freedom were discussed. Environmental freedom consisted of the ability to be comfortable in their own surroundings on one side but also there were potential issues around intrusiveness with one particular client and t…	N/A	N/A		5 star
Øra et al. Technical Features, Feasibility, and Acceptability of Augmented Telerehabilitation in Post-stroke Aphasia-Experiences From a Randomized Controlled Trial	2020	Norway	MM (participants were from a wider RCT, but this study uses descriptive statistics & structured questionnaire with an open-ended, qual question)	30 participants with aphasia following stroke (random).	Participants were identified and recruited from Sunnaas Rehabilitation Hospital, other rehabilitation institutions, cooperating local speech-language pathologists, and stroke units at four hospitals in the Oslo area.	Speech & language therapists/ pathologists	Video conference speech and language therapy in people with aphasia following a stroke, delivered from the Sunnaas Rehabilitation Hospital to patient's location (home, institution, rehabilitation ward). Each session started with the therapist connecting to the participant’s computer by video-conference and remote-control software. After the connection was established, a “start-up” checklist was u…	N/A: control in the wider RCT was usual care, but this paper does not focus on comparison, but on technical aspects of video-conferencing	Feasibility measures included evaluations of ease of use of the technical solution for participants and staff. A log designed as a technical failure registration form was filled out by the pathologist if technical challenges arose during videoconference sessions. User-friendliness of the technical setup was among others assessed by labelling if the failure was a single technical problem or a user…	The focus of this paper is on the feasibility and acceptability of technical aspects of the intervention, rather than on participant outcomes. The authors conclude that synchronous telerehabilitation for post-stroke aphasia is feasible and acceptable and shows tolerable technical fault rates with high satisfaction among patients and pathologists.	There were minimal issues with connectivity & equipment and tolerable technical fault rates (86 faults, occurring in 85 of 541 video sessions). Greatest cause for technical failures were problems with internet connection, may have been association between type of internet service in local setting and frequency of technical faults, with a mobile 4G or Wi-Fi network within a formal institution appa…	A relatively unselected sample from a clinical population of people with aphasia following stroke. Participants with no limits concerning time post-stroke or previous history of stroke and with Norwegian as their main language were enrolled. Participants had impairments in several language modalities, though inclusion criteria specified naming deficits as the intervention focused on spoken langua…	The study had access to equipment and support which may be necessary to achieve similar results: e.g. the wide-angle web camera provided to participants enabled speech-language pathologists to see patients' upper bodies and allowed participants to use alternative communication strategies, such as body language, and gestures. Study laptops were used instead of participants’ own computers, as the L…	The lead hospital had extensive experience in use of telemedicine and has a specialist telemedicine team who support the integration of telemedicine in ordinary clinical routines, which suggests organisations may need similar resources to achieve comparable results. Before the study began, an earlier, smaller feasibility study identified elements in technical arrangements requiring improvement, s…	This study recommends inter-organisational testing of the 4-5G connectivity as a factor which may promote or delay going live with videoconferencing and telerehabilitation. In addition, efforts to establish optimal internet settings and solutions may inquire a greater cooperation with internet service and videoconference system providers. The demands of live videoconferencing on an internet conne…		5 star
Ownsworth. Feasibility and acceptability of a telehealth platform for delivering the Making Sense of Brain Tumour programme: A mixed-methods pilot study	2020	Australia	MM: Randomised to intervention and control group, semi-structured interviews on intervention group following a phenomenological approach	14 people with with high or low grade glioma. Intervention N=8, Control N=6 (convenience sample).	Intervention: Own homes or local health service. Control: treatment as usual	Psychologist.	Making Sense of Brain Tumour (Tele-MAST) programme, offered through the Metro South Telehealth Centre, a purpose-built centre providing access to a videoconferencing platform (iMetro South telehealth portal) used by health professionals to provide remote consultations to people in their own homes or local health services. Participants received an initial training and practice session with step-by…	Control Group - treatment as usual	Semi-structured interviews of participant's experience of the program. Psychological distress screen - The Distress Thermometer. (National Comprehensive Cancer Network NCCN). Cognitive function - Brief Test of Adult Cognition. Mental Health and Quality of Life - Montgomery -Asberg Depression Rating Scale (MADRS). Generalised Anxiety Disorder Scale (GAD-7), McGill Quality of Life Questionnaire (MQ…	Paired t-tests identified significant improvements between the pre- and postintervention assessments for the Tele-MAST group on measures of mental health and QoL (d = .45–1.69), apart from the Distress Thermometer. Conversely, there were no significant changes in mental health or QoL for participants in the standard care condition (d = .02–.46), providing preliminary support for the efficacy of t…	Quantitative: Paired t-tests identified significant improvements between the pre- and postintervention. assessments for the Tele-MAST group on measures of mental health and QoL (d = .45–1.69). Qualitative: Three major themes emerged, of which themes 1 and 3 related to video consultation. (1) Ease of access and benefitted from remote delivery. All perceived videoconferencing as a convenient way of…	To be eligible to participate, patients had to have a histological diagnosis of low or high grade glioma (primary brain tumour); evidence of psychological distress on screening (i.e., Distress Thermometer score ≥4);adequate English and receptive and expressive communication; adequate cognitive capacity to provide informed consent and participate in weekly therapy; and reliable access to the inter…	A major challenge associated with the Tele-MAST programme was the sense of disconnection that arose due to a lack of stability and reliability of internet connection. Although the main reason expressed for non-participation by those eligible was lack of time, the modest accrual rate in the current study may also reflect reluctance to use novel technology platforms. To circumvent potential challen…	N/A	N/A		4 star
Ozier. Feasibility study of an intervention to improve emotional well-being and cognitive functioning in brain tumour survivors	2019	Canada	MM (pilot study with structured surveys and some open-ended questions)	5 adults with high‐grade brain tumours. Appears to be purposive sample.	Participants' homes	Therapist - No further information availed.	10 weekly therapy sessions balancing a supportive therapeutic relationship with coverage of relevant content in a structured manner. The structured content included modules aimed at enhancing cognitive (e.g., memory strategies) and emotional functioning (e.g., emotion regulation). All sessions were delivered via a Tandberg E20 videophone.	N/A	Process measures: After each therapy session, participants completed the Helpfulness Rating Scale and the therapist completed a bespoke Post Session Therapist Response Form. After each assessment the psychometrist completed a bespoke Post Session Psychometrist Response Form. At the final session, participants completed the Client Satisfaction Questionnaire and the Working Alliance Inventory‐Short…	N/A but video conferencing was found to be feasible to deliver the intervention and assessment.	Participants reported the development of a strong rapport and high levels of comfort regarding remote delivery. The overall mean for seven post-training interview questions regarding remote delivery was 4.5/5 (standard deviation =0.7), indicating a positive reaction. The Work Alliance Inventory‐SF mean was 24.4/28 (1.5), indicating that strong rapport was established. Participants also reported f…	Inclusion criteria: having a high-grade brain tumour; being a BCCA patient; KPS of 70 or greater; capable of offering informed consent; and having a high-speed home internet connection. Individuals were excluded from participation if they were experiencing suicidal ideation and/or did not have adequate grasp of the English language. During screening participants were asked if they had a loved one…	There were issues of lags in connectivity that disrupted delivery. It is recommended that inclusion criteria consider greater bandwidth to reduce videoconferencing disruptions, and individuals ensure that they participate in a distraction‐free environment.	N/A	N/A		1 star
Palm. Feasibility, effectiveness and patient satisfaction of telerehabilitation after thumb carpometacarpal arthroplasty and reverse total shoulder arthroplasty: A pilot study	2021	USA	MM (pilot feasibility study)	49 participants in total. CMC group: Intervention N=19 and control N=11. rTSA group intervention N=5 and control N=14. Sampling appears to be purposive.	Hybrid model of alternating in clinic face to face and a home virtual.	Occupational Therapist, Physiotherapist.	Telerehabilitation was delivered by a hybrid model including an in-person post-operative visit, followed by alternating in-clinic and virtual videoconference visits. Physical or occupational therapy was initiated two weeks post-operatively with an in-clinic evaluation. Patients then participated in alternating in-clinic and virtual visits once per week for eight weeks, followed by one virtual vis…	Control - In-person only therapy	Veterans RAND-12 Item Health Survey (VR-12), American Shoulder and Elbow Surgeons Shoulder Score (ASES), Quick Disabilities of the Arm, Shoulder and Hand (QuickDASH), Visual Analog Pain Scale (VAS) and Range of Motion (RoM) measures.	No statistically significant differences between telerehabilitation and control for range-of-motion, pain and patient-reported functional outcomes.	14/19 telerehabilitation patients reported satisfaction in the CMC cohort, and 4/5 telerehabilitation patients reported satisfaction in their TSA cohort. Overall participants rated satisfaction in their virtual visit as very satisfied, convenience as very good and all stated they would use a virtual visit again.	All patients were offered the opportunity to participate in the study arm, and those that preferred only in-person therapy were included as a control group. Thumb CMC arthroplasty cohort: the median age of the study arm patients was 61 years (range 45–79) and the median age of control arm patients was 70 years (range 45–76) (p=0.035). Eighty-nine percent of the study arm patients were women and 7…	Authors note that patients underwent assessment of their internet capabilities through an existing programme at the institution, which may not be available to providers in other situations. Additionally, all participating clinicians and patients were in a geographic area where it was possible to attend in-clinic rehabilitation appointments should the patient or the provider feel the experimental …	N/A	N/A		4 star
Peterson. Telerehabilitation booster sessions and remote patient monitoring in the management of chronic low back pain: A case series.	2018	USA	MM (case series using structured surveys with some open-ended responses)	3 people with chronic low back pain (appears to be convenience - adults treated for lower back pain during a 3 month period in an outpatient orthopaedic pratice).	Therapist and patients' use home computers but location is not stated.	Physical Therapist (PT)	After discharge from face-to-face physical therapy, the patients resumed independent management of their condition using the personalized home exercise programme (HEP) provided. Sessions were scheduled at 1, 3, 6, and 12 months.TR booster sessions were conducted using a teleconferencing application (Zoom) that was compliant with the Health Insurance Portability and Accountability Act and would al…	N/A	Functional status: Oswestry Disability Index(ODI). Pain self-efficacy: Pain Self-efficacy Questionnaire (PSEQ). Pain: Numeric Pain Rating Scale (NPRS). Adherence to Home Exercise Program (HEP).	N/A although in the final questionnaire, all patients agreed that the TR booster sessions were valuable and could be used instead of face-to-face visits.	All participants met their individual treatment goals. Participants demonstrated high HEP adherence, high self-efficacy and high satisfaction with the programme. Cognitive-behavioural techniques, pain neuroscience education and motivational interviewing were all used at some point to address specific barriers for each patient during sessions. Sessions helped reduce barriers to engagement such as …	Sample included adults treated for LBP during a 3-month period in an outpatient orthopedic practice, who scored 10% or less on the Oswestry Disability Index (ODI)after their course of face-to-face physical therapy. Additionally, all three patients had pain persisting for at least 3 months and on at least half the days in the previous 6 months. All three patients spoke English, had access to a mob…	PT and patients required training.	N/A	N/A		3 star
Pitt. “I definitely think it’s a feasible and worthwhile option”: perspectives of speech-language pathologists providing online aphasia group therapy	2018	Australia	Qual: Semi-structured interviews	3 Speech Language pathologists (convenience sample)	TeleGAIN intervention not stated. SLP interview setting not stated.	Speech Language pathologists	TeleGAIN is a 12-week aphasia group intervention designed to be delivered by a speech language pathologist to groups of between 3–4 people with aphasia. Videoconferencing platform Adobe Connect was used to deliver the TeleGAIN intervention. Tele-GAIN is a synchronous telerehabilitation intervention delivered via videoconferencing with all pre-post assessment and treatment conducted online.	N/A	N/A	N/A	SLPs perceived the delivery of TeleGAIN to be feasible and worthwhile despite facing some challenges with technology connectivity and transitioning clinical practice to the online environment. Adjusting to telepractice was seen as similar to learning any new clinical skill. SLPs reported developing these skills as they used this technology and to experience professional fulfilment in the opportun…	Inclusion criteria: at least 2 years’ experience working with PWA in a rehabilitation setting, with Certified Practising Speech Pathologist credentials from Speech Pathology Australia. All three SLPs were female, aged 29, 36 and 54 years. Two had worked for more than 5 years in aphasia rehabilitation (participants aged 29 and 36) and one had between 0-3 years in aphasia rehabilitation (participan…	Issues of technology breakdowns such as audio delay, poor video quality, frequent connectivity issues, and audio distortion were seen as barriers to success of the group. Reduced video quality limited observation of subtle facial or gestural cues that indicated the end of a speaking turn and made facilitating the groups more challenging. SLPs and patients required training in TeleGAIN before inte…	N/A	N/A		5 star
Pitt et al. The development and feasibility of an online aphasia group intervention and networking program - TeleGAIN	2019	Australia	MM (pilot study with questionnaires, with closed questions and contextual observations)	4 people with aphasia and one clinician (purposive sample from University of Queensland Aphasia Registry)	Online	Professional backgrounds of clinicians not specified but speech & language therapists implied	Telerehabilitation Group Aphasia Intervention and Networking (TeleGAIN) using Adobe Connect; aphasia therapy group goals: create opportunities for communicative process, share personal life history and provide support for living successfully with aphasia through networking with others, 12 x 1.5 hour weekly therapy sessions, for 4 people with aphasia and 1 clinician, allocation based on age/life-s…	N/A	Participant progress evaluated using Comprehensive Aphasia Test (CA) and Assessment for Living with Aphasia (ALA).	N/A	TeleGAIN intervention was delivered as planned. Adobe Connect successfully enabled delivery of TeleGAIN. Participants did not have any difficulty using equipment (headset microphone and web camera). All participants able to enter the Adobe Connect meeting room independently for all sessions with the exception of participant two who had assistance from family. Participants one, three and four inde…	Four participants with nonfluent aphasia who were at least 12 months post-onset were included in the study (eligibility criteria not stated). Two participants were male and two were female; aged 41 to 78 years; aphasia described as moderate to severe secondary to stroke (haemorrhagic/ischaemic). Participants P2, P3 and P4 accessed therapy via the internet from their own homes in metropolitan Bris…	Video and audio connectivity unreliable at times with video freezing and audio distortions. Clinician noted delays in video and audio and participant dropout from Adobe Connect negatively impacted the flow of conversation and group dynamic in some instances, particularly at the start of the treatment block. As participants improved in their use of Adobe Connect, dropouts or connection difficultie…	A pilot study facilitated by the primary researcher; limited recruitment - to be addressed if a larger trial is implemented with nationwide or hospital recruitment possible. The availability of adequate technology for potential participants is also important so that participants could be supplied with the required technology to access TeleGAIN.	N/A		3 star
Pruitt et al. Predicting post treatment client satisfaction between behavioural activation for depression delivered either in-person or via home-based telehealth	2019	USA	Quants (clinical trial incorporating Client Satisfaction Questionnaire and other structured surveys)	121 participants (92 active duty; 29 veterans), randomised to 2 treatment groups, 87 completed the post-treatment outcome assessment: 42 in-person and 45 in-home (random).	Treatment groups: in-person or in-home via video-conferencing	5 doctoral level mental health treatment providers who received training from a BATD expert and consultant	Behavioural activation therapy for depression (BATD) offered as 2 different modalities: in-office or in-home via videoconferencing/BATD treatment for 50-60 min. sessions every week for 8 weeks with clinical assessments conducted at baseline, four-week midpoint, eight-week treatment completion and three-month follow-up. Participants randomised to the in-home condition were provided with a Dell M65…	In-person vs. in-home via video-conferencing	Client Satisfaction Questionnaire (CSQ-8) - an eight-item self-report measure of general satisfaction with psychotherapeutic treatment. Participants also provided demographic information including occupation/work status/income/living situation, branch of service/highest rank, and medication use. In addition the following standardised tools were used: the Beck Hopelessness Scale and the Beck Depre…	No significant differences between the treatment modalities. No significant differences in patient satisfaction between treatment sites or between treatment providers	In-person BATD provides a traditional, in-office treatment with a richer communication environment (both verbal and non-verbal) than treatment through telehealth. On the other hand, the in-home/telehealth treatment modality may offset some of the potential missing aspects of the in-person treatment by enabling greater comfort due to the participants' ability to relax in a familiar environment. Co…	Participants were included in the study if they met Diagnostic and Statistical Manual of Mental Disorders (DSM-IV) diagnostic criteria for major depressive disorder or minor depressive disorder based on the Structured Clinical Interview for the DSM-IV Axis I Disorders. 42 in-person and 45 in-home, mean age 36.5 and 34.33 years, with females 23.81% and 15.56% respectively, white 73.81% and 75.56%,…	This study provides insight into how basic demographic characteristics can help target particular intervention modalities based on the satisfaction a service member or veteran may experience when seeking treatment for depression. Junior patients or those with less severe symptoms may be more satisfied with traditional care models, while more senior or more symptomatic patients may prefer home-bas…	N/A	N/A		4 star
Quinn et al. Delivering group speech maintenance therapy via telerehabilitation to people with Parkinson's disease: A pilot study	2019	Australia	Quants (pilot study incorporating quantitative measures)	10 participants with Parkinson's Disease recruited and 2 withdrew. Sampling appears to be purposive.	Home video-conferencing	Single LVST LOUD certified speech language pathologist experienced in working with people with Parkinson's Disease	Group (group sizes: n = 3, n = 3, n = 2) speech maintenance programme delivered via telerehabilitation to people with Parkinson's disease (PD) who had previously completed the Lee Silverman Voice Treatment (LSVT LOUD) to aid vocal loudness post-treatment and at follow-up, reduce impact of dysarthria on quality of life following intervention (and ascertain participants satisfaction with delivery o…	N/A	Data were collected at 3 time points to measure acoustic and psychosocial outcomes of the group treatment: pre-treatment (PRE), immediately post-treatment (POST), and at 3 months post-treatment (FU). The primary outcome measures were acoustic measures of voice and speech with secondary outcome measures consisting of psychosocial measures of the impact of dysarthria on quality of life.	N/A although a slight preference for face-to-face therapy was identified. The present study aimed to determine the feasibility of delivering an online group maintenance programme, eLoud and Proud, to people with PD who had previously completed LSVT LOUD. Results indicated that eLoud and Proud did improve vocal loudness post-treatment and at follow-up for all tasks except monologue which was not m…	Participants indicated a high level of satisfaction with treatment effectiveness, acceptability of telerehabilitation service delivery model and telerehabilitation service delivery. A slight preference for face-to-face therapy was also identified. Primary outcomes: the sound pressure level (SPL) increases across each task from pre- to post-treatment. Participants described several positive aspect…	6 male participants and 2 female participants; aged 62 to 81 years. Exclusion criteria included participants who did not have access to a computer and adequate internet connectivity in their home.	Adobe Connect, web-based video-conferencing software, was used to deliver eLoud and Proud over a wireless or hardwired broadband internet connection into the participant's home. Negative comments related to technical issues such as slow computer speed and occasional equipment failure.	N/A	N/A		3 star
Reb et al. A nurse-led intervention for fear of cancer progression in advanced cancer: A pilot feasibility study	2020	USA	MM (exit interview responses with quantitative questionnaires)	31 patients with stage III or IV gynaecologic or lung cancer (appears to be purposive sample).	Home video-conferencing	Advanced practice nurses	7 nurse-led videoconferencing sessions with skills practice over 8 weeks. Participants were given instructions and emailed links for Zoom videoconferencing sessions. For those without a laptop, tablets with build in Wi-Fi were provided. Most participants received sessions in their homes (phone or Zoom). Some sessions were delivered in-person following a clinic visit.	N/A	Feasibility measures included enrolment rate, attrition, attendance, and compliance with home practice. Acceptability was also assessed qualitatively based on exit interview responses. A structured interview guide included open-ended questions about participants' experience with 'day by day'. Questions addressed cancer-related symptoms and concerns; intervention content; session delivery; timing …	N/A although Zoom was acceptable to most participants, some preferred telephone or in-person sessions.	Participants liked Zoom's two-way visual interface. Other found in-person sessions easier as they were coming to clinic for treatments. This nurse-led intervention was feasible and acceptable in patients with advanced cancer. Although Zoom was the planned delivery method, several preferred telephone and some preferred in-person sessions. Some technical difficulties with Zoom included issues with …	26 of 31 patients were female, 21 were Caucasian, 13 retired, median age 58 years. Exclusion criteria were ongoing psychiatric treatment, hospice-enrolled, or non-English speaking.	Technical issues were usually resolved, following trouble-shooting, which suggests a need for technical support. Participants also suggested ways to improve the programme by offering a group Zoom session (1 participant), and a link to on-line materials (1 participant).	Telephone-based delivery may be more feasible for those in remote locations. A videoconferencing approach may increase access to care for advanced cancer patients, especially those in community and rural settings.	N/A		4 star
Rietdijk et al. Acceptability of telehealth-delivered rehabilitation: Experiences and perspectives of people with traumatic brain injury and their carers	2020	New Zealand	MM (concurrent triangulation design with quantitative - descriptive stats and qualitative data-semi-structured interviews - within a clinical trial)	Thirty-six people with traumatic brain injury or TBI (23 metropolitan and 13 regional) and 1 carer per participant. Block randomisation, within a clinical trial examining intervention efficacy.	Patients' homes	Speech pathologists	Telehealth intervention, delivered over Skype to participants using their own home computer, or in-person intervention (delivered via a clinician visiting participants at their homes).	Control = participants receiving in-person training, which included 13 participants who lived more than a two-hour drive away from Sydney. The 23 dyads living within Sydney were randomised to telehealth or in-person training at a ratio of 1:3 (6 telehealth and 17 in-person), with each random block containing four dyads.	Quantitative measures of programme acceptability: number of sessions attended; dates of initial assessments and post-training assessments; for each session (excluding session 1), clinicians recorded the degree to which dyads completed home practice using a three-point scale (0=not completed, 1=partially completed, 2=completed). Scores were summed to rate degree of home practice completion by each…	No significant differences between telehealth and in-person participants in retention rate, time to complete the programme, degree of home practice completion or therapeutic alliance ratings. In the post-training interviews, nine people with TBI and 12 carers reported their preference would have been for in-person delivery if they had been allowed to choose their delivery mode in this study. Very…	Participants valued the capacity for telehealth to remove barriers of distance or logistics to accessing rehabilitation and described the experience of telehealth as essentially equivalent to in-person intervention. Some participants reported the telehealth format was an engaging way to participate in sessions and valued that it allowed rehabilitation to fit into their lives flexibly: ‘The pure c…	Average age of in-person patients 50.4 years in comparison to 43.7 years for telehealth consultation, and 43 years/57 years for carers in the equivalent groups. In-person 13 male/4 female, while telehealth was 17m/2f. Carers in-person 2m/15f, compared to telehealth 3m/16f. Eligibility criteria include a home computer with an internet connection; and proficiency in spoken English.	There were some technical issues in the telehealth group. Types of technical issues reported were connection problems, video and audio quality and difficulties using the screen-sharing or link-sharing functions. Participants managed to sort these out but there might be a need for some form of technical support in similar sessions. Authors note that, given participants’ perspectives are influenced…	N/A	N/A		4 star
Rojas et al. Brief Cognitive-Behavioural Therapy for Suicide Prevention (BCBT-SP) via Video Telehealth: A Case Example During the COVID-19 Outbreak	2021	USA	MM (case example including structured measures and some open-ended feedback)	1 veteran who had acute suicide risk before or during hospitalisation and was later discharged (appears to be purposive in that participant met all inclusion criteria).	Patient's home	Cognitive behavioural therapist.	Brief cognitive behavioural therapy for suicide prevention (CBT-SP), offered via Clinical Video Telehealth (CVT). The therapy uses a phased treatment approach (Phases 1–3) to directly target suicide risk. The treatment lasts for approximately 12 sessions. The goal of BCBT-SP is to teach patients to better understand their patterns of suicide risk, solve problems, manage crises, and think about th…	N/A	Successful participant retention was defined as completion of the third module in BCBT-SP. Client satisfaction was measured via the Helping Alliance Questionnaire–II (HAQ-II), Patient version. Modality feasibility was indexed by interruption by technical failures. The Telehealth Usability Questionnaire (TUQ) was used to index acceptance of CVT modality. The TUQ includes five subscales. The Columb…	N/A	Regarding treatment retention, the veteran successfully completed the third module of BCBT-SP in 9 sessions. Multiple sessions were longer than 60 minutes; the relapse prevention session lasted 120 minutes. The veteran’s scores on the HAQ-II (M= 5.9) indicated high perceived therapeutic alliance. TUQ scores indicated high acceptability of CVT (usefulness M = 6.7, ease to use M = 6.5, effectivenes…	The veteran was a middle-aged white male - no other characteristics are reported to maintain anonymity. Eligibility criteria included the participant was able to provide a stable address and phone number and was English proficient. A private space for care was used as an inclusion criterion to ensure the veteran’s confidentiality was respected and that distractions were limited during the course …	Given the nature of the therapy, inclusion criteria for this study, for participation in teletherapy, were that the patient was judged to be clinically stable regarding risk to self and others at hospitalisation discharge; a discharge plan that did not include a higher level of care; did not have psychosis/paranoia or adverse behavioural problems; did not have a mental health diagnosis or behavio…	N/A	Authors note the Covid-19 pandemic highlights the need for more widespread training of suicide preventative treatments via CVT, not only in times of crisis but also for routine care of patients who have no access to evidence-based care for suicide risk.		3 star
Rollo et al. The feasibility and preliminary efficacy of an ehealth lifestyle program in women with recent gestational diabetes mellitus: A pilot study	2020	Australia	Quantitative (pilot RCT)	42 overweight/obese women with gestational diabetes mellitus/GDM in previous 24 months). 30 completed the study. Blocklist randomised selection.	Not specified, except the intervention was offered in Australia	Dietitian and exercise physiologist	Efficacy of an eHealth Lifestyle Program in Women with Recent Gestational Diabetes Mellitus. Participants were randomised into one of three groups: (1) high personalisation (access to “Body Balance Beyond” website, individual telehealth coaching via video call, and text message support); (2) low personalisation (website only); or (3) waitlist control. Telehealth coaching in group (1) included six…	Two comparator groups were included: group (2) low personalisation (access to website only); or group (3) waitlist control.	The following primary measures were taken: anthropometric; biochemistry; cardiovascular; diet quality; physical activity level; self-efficacy and quality of life. Secondary measures included a process evaluation survey to examine the acceptability of the program in terms of satisfaction, usability, appropriateness and usage at 3 and 6 months. Participants in both intervention groups were asked ab…	Overall, the pilot study identified that the “Body Balance Beyond” healthy lifestyle website combined with telehealth coaching was largely acceptable and useful for women with a previous diagnosis of GDM, although further refinement of the website and text messaging elements could improve outcomes. We found no statistically significant effect on weight change and therefore diabetes risk reduction…	The “Body Balance Beyond” website combined with telehealth coaching via video call is largely acceptable and useful for women with recent GDM. All women (100%) agreed that the telehealth video coaching sessions with the dietitian and the exercise physiologist provided useful information in the first 3 months. Ability to engage was high, as most women agreed that the telehealth video coaching incr…	Mean age was 33.5 ± 4.0 years. The majority of women were born in Australia (95%, n = 40). Exclusion criteria included having a home internet download/upload speed of <0.3 Mbps.	Authors suggest it is possible that providing more support to women, such as through greater frequency of telehealth video coaching and more personalisation of text messages (as per the feedback from participants) could have improved preliminary efficacy outcomes for women enrolled in the “Body Balance Beyond” program in the current study. In terms of technology requirements, even though only par…	N/A	N/A		5 star
Seuren et al. Physical examinations via video for patients with heart failure: Qualitative study using conversation analysis	2020	UK	Qualitative (conversation analysis and ethnography of communication)	7 heart patients (purposive)	Clinic and patient’s home	5 members of a community heart failure specialist nurse team	Video examinations/heart failure reviews. Nurses used tablet devices to conduct the video consultations.	N/A	N/A	N/A although study found video examinations appear feasible for some patients with heart failure, some of the time, but there are significant interactional and technological challenges for all involved.	Overall, three key challenges were identified, namely patients need clear instructions and guidance from clinicians, appreciation of the technology and examination and sometimes, but not always support from relatives particularly when simultaneously manipulating body and technology. When patients do their own physical examination in a video consultation, they necessarily have an active role in mo…	All seven patients had heart failure with reduced ejection fraction (largely a disease of older people, many of whom experience extreme tiredness and multimorbidity), were known to the nurses (having regularly attended follow-up appointments in community clinics), were considered clinically stable, and had sufficient health/digital literacy to participate in a video consultation. Video consultati…	The lack of physical copresence and the use of video medium requires patients (and sometimes relatives) to take an active role in assessment. The use of video technology means that patients cannot always see if they are showing their body correctly to the clinician at the other end. To make the examination visible, the patient or relative needs to aim the camera and also the screen they use to mo…	N/A	N/A		5 star
Shawler et al. An intensive telehealth assessment and treatment model for an adult with developmental disabilities	2021	USA	Quant, single-case experimental design	1 patient participant with 2 caregivers, 4 professionals (remote). This is a single participant case study, appears to be a convenience sample.	Patient's home connected with practitioners based at home or hospital setting.	Psychologists	Remote delivery via Zoom (using a secure private institutional server) of caregiver training to complete the treatment and assessment of a young man diagnosed with developmental disabilities at his home using an intensive-outpatient model delivered via telehealth. The service model included daily therapy appointments for approximately 5 h a day with two breaks given each day, across 17 consecutiv…	N/A	The team relied on live direct observation as opposed to subjective measures from surveys or questionnaires. The primary dependent variables across assessment and treatment conditions included: the rates of self-injury, aggression, disruption, and functional communication responses, and the percentage of procedural integrity of caregivers (correct and incorrect responses). During treatment, a fun…	N/A	Patients' mother (one of two caregivers) scored all 6’s (strongly agree) on all of the intervention rating statements. She indicated high satisfaction for the treatment package and found the intervention acceptable, appropriate, and effective for the patient. The team encountered rare technical issues (i.e., delayed feed, complete loss of connection).	Eligibility criteria are not specified as such, but the (single, case study) patient was a biracial, nonvocal, 20-year-old male diagnosed with Autism, Down syndrome, Intellectual Disability (Severe to Profound), and Mixed Expressive-Receptive Disorder by a national expert in Down syndrome. His mother (one of 2 participating caregivers) was aged in 40's, with five adult children. Educated to BSc l…	Caregivers need access to appropriate technology.	Considerations such as cost and the amount of resources, especially personnel, required to implement this level of intensive treatment may not be feasible in certain communities	N/A		4 star
Tarlow et al. Rural mental health service utilization in a Texas telepsychology clinic.	2020	USA	Quants, retrospective cohort study	290 purposively sampled counselling clients.	Hub (central clinic at public university, clinicians based here) connected to 5 regional spokes (primary care health centre)	Doctoral level student counsellors	Provision of telehealth treatment for individuals suffering a range of mental health problems. The telepsychology clinic provided free weekly individual psychotherapy via synchronous telehealth (e.g., videoconference and telephone), delivered by a hub and spoke model to the indigent, low‐income clients in a predominantly rural HPSA in Texas.	N/A	Electronic medical records were searched to determine (a) the number of counseling sessions attended, (b) the percentage of scheduled sessions attended (i.e., the scheduled sessions that were not canceled or no‐showed), (c) the percentage of sessions conducted by phone (which, unlike video sessions, could be attended from the clients’ home), and (d) whether or not the client dropped out of treatm…	N/A	Clients’ distance from their nearest service access point was not a statistically significant predictor of any service utilization variables. The variance predicted by distance and demographic variables (R2) was small in each of the four regressions, with no model exceeding R2 = 0.07. In two models, age was a statistically significant predictor of service utilization. Older clients on average att…	215 female, 75 male. Average age 40. Out of total participants 166 white, 64 black, 39 Hispanic/Latin, 21 'other' race. No relevant eligibility criteria for this review (all clients who received and completed telepsychology services between 1 January 2014 and 31 July 2017 were initially screened for inclusion in this study and only client records that contained accurate geographic data about clie…	N/A	Results indicate the distance from services was not a statistically significant predictor of any service utilisation behaviour for these rural clients, i.e. that even people living far from a 'spoke' centre could undertake video consultations.	N/A		3 star
Vincze et al. "VITAL change for mums: a feasibility study investigating tailored nutrition and exercise care delivered by video-consultations for women 3-12 months postpartum	2018	Australia	Quant, single arm pre-post feasibility trial	27 Females, 3-12 months postpartum, convenience sample.	Home, does not state where dietician and physiologist were based	Accredited practicing dietician (APD) and accredited exercise physiologist (AEP)	Women participants received a maximum of five individual real-time video-consultations conducted via a video conferencing platform (VSEE) over 8 weeks. Participants received two video-consultations with an APD, two with an AEP, and offered one additional optional session with the practitioner of their choosing (APD or AEP). To standardise delivery, participants were provided with an iPad Mini for…	N/A	The primary outcomes for this feasibility study were implementation (recruitment, retention, intervention utilisation and data collection procedures), acceptability (participant satisfaction) and preliminary efficacy (anthropometry, dietary intake, cardiovascular fitness, physical activity level and psychological wellbeing). In terms of acceptability, a process evaluation questionnaire, included …	N/A	Overall results indicate that delivery of a personally-tailored nutrition and exercise programme by qualified practitioners through video-consultations is feasible and acceptable. Despite 11 participants reporting minor technical issues with their video-consultations, favourable scores were reported for sound quality, picture quality and ease of use for video-consultations. However, to successful…	All women. Residents Hunter region, New South Wales, Australia. BMI > 25 or weight >2kg pre baby weight. Just under half reported a high household income of AUD2000 or more per week. Women had a mean (SD) age of 31.6 (3.1) years and were all married or in a de facto relationship. Eligibility criteria included having WiFi internet access with a minimum connection speed of 300 kbps and being able t…	Inclusion criteria - Wi-Fi internet access with a minimum connection speed of 300 kbps. Participants were provided with an iPad Mini and the relevant applications; could be a requirement to standardise access to a similar intervention.	Utilisation of checklists and the development of standard operating procedures may assist clinicians to resolve common issues and deliver quality nutrition and exercise care in the online environment.	N/A		3 star
Wundersitz et al. Conducting community rehabilitation review sessions via videoconference: A feasibility study.	2020	Australia	Qual, feasibility study with semi-structured interviews	10 participants with variety of health diagnoses receiving home-based therapy and 5 clinicians. Purposive sampling.	Home-based participants (metropolitan areas and rural areas), clinicians based in Community Rehabilitation Programme (CRP) sites	2 physiotherapists, 2 speech pathologists and 1 dietician.	Assessed the feasibility of videoconferencing in community rehabilitation review (CRP) across multiple allied health disciplines with differing styles of therapy, using only existing technology available to clinicians at the centres plus the clients' own home devices and internet. The videoconferencing platform used for telerehabilitation at the health service was the HealthDirect Video Call webs…	N/A	N/A	N/A	Clients and clinicians were overwhelmingly accepting of telerehabilitation delivery replacing face-to-face delivery for review sessions targeting education, advice and/or talk-based therapy once their session was connected. Many found the technology easy to set up and very clear with sound and felt like the clinician was almost in the room with them. Clinicians overwhelmingly reported that delive…	10 participants- 4 Female, 6 Male. Age 52-86. 3 physiotherapy clients, 4 speech pathology clients and 3 dietetics clients. Clinicians - all were aged between 25 and 40 years, and all had been working in a clinical setting for 5 or more years. Exclusion criteria included not having access to a device such as a laptop computer, smartphone or tablet capable of videoconferencing and access to the int…	A consistent theme from participant interviews was one of experiencing technical difficulties with the videoconferencing platform. This might make implementation more difficult until better established infrastructure is in place. In regard to clients' existing technology, there were difficulties with sustaining internet connections for some of the sessions given where clients lived and what inter…	Due to the small number of devices available for telerehabilitation in these CRPs, access to more capable devices must be considered in the future if telerehabilitation is to be scaled up.	N/A		2 star
Yuen et al. A pilot of acceptance and commitment therapy for public speaking anxiety delivered with group videoconferencing and virtual reality exposure	2019	USA	Quants, pilot study with structured questionnaires/measures	Participants were 11 adults from the Tampa Bay area with clinical or sub-clinical social anxiety disorder (SAD) who reported significant public speaking anxiety, recruited purposively.	Sessions took place at a research centre, not participants' homes.	Licensed clinical psychologist.	Acceptance and commitment group therapy (ACT) delivered via video-conferencing. Study 1: participants were divided into two public speaking groups (n=5; n=6), both identical in format. Both public speaking groups met weekly through a videoconferencing program for 90 min for a total of 6 sessions each. To ensure adequate internet connection and minimise technological disruptions to the sessions, p…	N/A	Social anxiety disorder was assessed via a licensed clinical psychologist using the Mini International Neuropsychiatric Schedule (M.I.N.I.). To measure level of public speaking anxiety, participants completed the Personal Report of Confidence as a Speaker (PRCS – Short Form), a 12-item self-report measure and the Self-Statements During Public Speaking (SPSS), a 10-item self-report measure. To mea…	N/A	Large effect sizes and significant reductions in public speaking anxiety from pre- to post-treatment and from pre-treatment to 3-month follow-up. In addition, psychological flexibility significantly improved from pre- to post-treatment and these gains were maintained at 3-month follow-up. Participants reported high levels of satisfaction with the intervention (70% completely; 30% mostly satisfied…	Participants were 11 adults (M = 40.91; SD = 11.30) from the Tampa Bay area who reported significant public speaking anxiety and had clinical or sub-clinical levels of social anxiety disorder. 55% were female, 64% were Caucasian, 18% Asian, 9% Black or African American and 9% Hispanic/Latino. 82% were in full-time employment, 9% worked part-time and 9% had no income. 73% were married and 27% were…	All participants reported being “very comfortable” with computers, although most participants (64%) did not regularly videoconference: as such, a similar intervention might require computer-savvy participants. In terms of support requirements, participants attended an in-person meeting before the intervention with a research assistant where they received a tutorial in using the videoconferencing …	N/A	N/A		2 star
Zahoransky & Lape. Telehealth and home health occupational therapy: Clients’ perceived satisfaction with and perception of occupational performance	2020	USA	MM (quasi-experimental pretest-posttest study using structured questionnaires and some free-text responses).	9 homebound occupational therapy clients (convenience sampling).	Session took place at clients' homes.	Occupational therapist	A combination of occupational therapy onsite visits and telehealth visits (hybrid service delivery model) in the home, delivered over 8 weeks. Assignment of on-site visits and telehealth visits and duration/frequency of visits varied by patient based on individual need, determined by occupational therapist. On-site visits addressed areas such as bathing, toileting and other privacy-sensitive task…	No control as such, although the study involved both telehealth and on-site visits	Outcomes and Assessment Information Set (OASIS) and Canadian Occupational Performance Measure (COPM) were administered before and after the intervention to assess client satisfaction and actual functional performance. At discharge, the OASIS was completed by the last discipline on the home care case. If completed by another discipline, the occupational therapist (first author) provided recommenda…	N/A (the study looked at client performance and experience within a hybrid model, rather than comparing on-site to telehealth), although most clients reported that they were satisfied with telehealth.	All but one of the participants answered ‘Satisfied’ or ‘Very Satisfied’ in the categories of technology use, voice quality, visual quality, and convenience. One participant answered ‘Dissatisfied’ with technology use and visual quality, ‘Very Dissatisfied’ with ease of use of device and ‘No Opinion’ for convenience. While some participants required more involved instruction initially on how to u…	Of the 9 participants, one was male, and they were aged between 61 and 90 years. Highest educational level ranged from high school (5 participants) to master's degree (one participant). Exclusion criteria included a diagnosis of dementia or moderate to severe cognitive deficits that would impair ability to provide informed consent; inability to access the telehealth technology; non-English speaki…	Inclusion criteria included good to adequate fine motor dexterity to operate electronic device; ability to make own decisions about medical care and comprehend basic directions with cognitive skills permitting use of telehealth technology: these may be requirements for a similar program. Participants could either use their own or family members' devices to access telehealth sessions or were loane…	Telehealth can be an effective service delivery model when virtual visits are provided in conjunction with on-site visits with all but one of the participants reporting satisfaction with this model.	N/A		4 star
