# Supplementary material for: Experiences, impacts, and requirements of synchronous video consultations between nurses, allied health professionals, psychological therapists, and adult service-users: A review of the literature
Source: PLOS Digit Health. 2024 Dec 4;3(12):e0000654. doi: 10.1371/journal.pdig.0000654 (PMC11616882; doi:10.1371/journal.pdig.0000654)
Supplement: S1 File — (XLSX) [file pdig.0000654.s003.xlsx]

## Sheet: Qual
Reference	Year	Are there clear RQs?	S2. Do the collected data allow to address the research questions?	1.1. Is the qualitative approach appropriate to answer the research question?	1.2. Are the qualitative data collection methods adequate to address the research question?	1.3. Are the findings adequately derived from the data?	1.4. Is the interpretation of results sufficiently substantiated by data?	1.5. Is there coherence between qualitative data sources, collection, analysis and interpretation?	Comments	Star rating
Ashwick et al. Exploring the acceptability of delivering Cognitive Processing Therapy (CPT) to UK veterans with PTSD over Skype: a qualitative study.	2019	Yes	Yes	Yes	Yes	Can't Tell	Yes	Can't Tell	Although there are no RQs as such, clearly describes aim of research 'to explore the acceptability of tele-therapy in a sample of UK veterans with PTSD'. There is strong use of participant quotes to substantiate each theme, but somewhat sparse information is given about data analysis, difficult to tell role of all three authors, notes that inductive approach to thematic analysis enabled researche…	4 star
Barken et al. Unlocking the limitations: Living with chronic obstructive pulmonary disease and receiving care through telemedicine—A phenomenological study	2018	Yes	Yes	Yes	Yes	Yes	Yes	Yes	Clearly describes aim of research.	5 star
Barnett et al. Liver transplant recipients’ experiences and perspectives of a telehealth-delivered lifestyle programme: A qualitative study	2020	Yes	Yes	Yes	Yes	Yes	Yes	Yes		5 star
Bleyel et al. Patients’ Perspective on Mental Health Specialist Video Consultations in Primary Care: Qualitative Preimplementation Study of Anticipated Benefits and Barriers	2020	Yes	Yes	Yes	Yes	Yes	Yes	Yes	Although this preimplementation study aimed to explore participants' anticipated benefits and barriers to engaging in mental health video consultations (i.e. before they had experienced it), authors acknowledge it is somewhat likely that these could differ from those that participants would observe after having experienced mental health specialist video consultations.	5 star
Christensen et al. A qualitative study of patients’ and providers’ experiences with the use of videoconferences by older adults with depression	2021	Yes	Yes	Yes	Yes	Yes	Yes	Yes		5 star
Cliffe et al. Can you see me? Participant experience of accessing a weight management programme via group videoconference to overcome barriers to engagement	2021	Yes	No	No	Yes	Yes	Yes	Yes	The study aimed to understand the acceptability of the digital approach for participants in a health setting, but they only interviewed participants who accepted video consultation and not those who did not respond to the invitation to access the programme, or those who chose to access the service via in-person groups. The authors acknowledge that this was a major limitation. Further, the first a…	4 star
Di Lorito. Tele-Rehabilitation for People with Dementia during the COVID-19 Pandemic: A Case-Study from England	2021	Yes	Yes	Yes	Yes	Yes	Yes	Yes	Could have provided more information about overall qualitative method (as opposed to data analysis method) but thematic analysis appears robust, extensive use of quotations from interviews, clear aims and strong involvement from patients and members of the public.	5 star
Ehrenreich et al. Women’s Experiences Using Telemedicine to Attend Abortion Information Visits in Utah: A Qualitative Study	2019	Yes	Yes	Yes	Can't Tell	Yes	Yes	Yes	Authors note telemedicine patients volunteered to participate in an interview, creating the potential for self-selection bias and censoring of patients who had negative experiences (although one participant with negative experiences took part and shared her views).	4 star
Frayn et al. COVID-19 and binge eating: Patient perceptions of eating disorder symptoms, tele-therapy, and treatment implications	2021	Yes	Can't Tell	Yes	Yes	Yes	Yes	Yes	Aims are broad, e.g. to examine patient perceptions of tele-therapy, but little information is given about the nature of the programme or the clinicians who offered it, which makes it difficult to assess whether the data enable them to be met.	5 star
Hasani et al. Telehealth sounds a bit challenging, but it has potential: participant and physiotherapist experiences of gym-based exercise intervention for Achilles tendinopathy monitored via telehealth	2021	Yes	Yes	Yes	Yes	Yes	Yes	Yes		5 star
Kysely et al Expectations and Experiences of Couples Receiving Therapy Through Videoconferencing: A Qualitative Study	2020	Yes	Yes	Yes	Yes	Yes	Yes	Yes		5 star
Lawford et al. “It's the single best thing I've done in the last 10 years”: a qualitative study exploring patient and dietitian experiences with, and perceptions of, a multi-component dietary weight loss program for knee osteoarthritis	2021	Yes	Yes	Yes	Yes	Yes	Yes	Yes	Clear research aim, rather than RQs.	5 star
Pitt. “I definitely think it’s a feasible and worthwhile option”: perspectives of speech-language pathologists providing online aphasia group therapy.	2018	Yes	Yes	Yes	Yes	Yes	Yes	Yes		5 star
Seuren et al. Physical examinations via video for patients with heart failure: Qualitative study using conversation analysis	2020	Yes	Yes	Yes	Yes	Yes	Yes	Yes		5 star
Wundersitz, C., et al. "Conducting community rehabilitation review sessions via videoconference: A feasibility study." Australian Journal of Rural Health	2020	Yes	Yes	Yes	Yes	Can't Tell	Can’t Tell	Can't Tell	The study sets out to assess the feasibility of videoconferencing in CRP across multiple allied health disciplines. Provides qualitative data to help address this question. Acknowledges limitations that this feasability study did not look at objective clinical measures to assess efficacy of treatment modality.	2 star

## Sheet: Quant
Reference	Year	Are there clear RQs?	S2. Do the collected data allow to address the research questions?	QUANTITATIVE RANDOMISED CONTROL TRIALS					QUANTITATIVE NON-RANDOMISED STUDIES					QUANTITATIVE DESCRIPTIVE STUDIES
				2.1. Is randomization appropriately performed?	2.2. Are the groups comparable at baseline?	2.3. Are there complete outcome data?	2.4. Are outcome assessors blinded to the intervention provided?	2.5 Did the participants adhere to the assigned intervention?	3.1. Are the participants representative of the target population?	3.2. Are measurements appropriate regarding both the outcome and intervention (or exposure)?	3.3. Are there complete outcome data?	3.4. Are the confounders accounted for in the design and analysis?	3.5. During the study period, is the intervention administered (or exposure occurred) as intended?	4.1. Is the sampling strategy relevant to address the research question?	4.2. Is the sample representative of the target population?	4.3. Are the measurements appropriate?	4.4. Is the risk of nonresponse bias low?	4.5. Is the statistical analysis appropriate to answer the research question?	Comments	Stars
Akhtar et al. Telemedicine physical examination utilizing a consumer device demonstrates poor concordance with in-person physical examination in emergency department patients with sore throat: A prospective blinded study	2018	Yes	Yes						Can't Tell	Yes	Yes	Yes	Yes						As a convenience sample was used (adults presenting to a ED complaining of sore throat between January 2016 and March 2017 during day and evening shifts) it is not possible to tell if the sample is representative of the target population (patients with pharyngitis).	4 star
Arnedt et al. Telemedicine versus face-to-face delivery of cognitive behavioral therapy for insomnia: a randomized controlled noninferiority trial	2020	Yes	Yes	Yes	Yes	Yes	Can't Tell	Yes											Authors explain participants were blinded to study hypotheses but do not comment on whether outcome assessors were blinded to intervention.	4 star
Augestad et al. Telemedicine in postoperative follow-up of STOMa PAtients: a randomized clinical trial (the STOMPA trial)	2020	Yes	Yes	Yes	Yes	Yes	Can't Tell	Can't Tell											Authors note that an independent organizational unit at the University Hospital Research Department performed web-based randomisation and explain participants were not blinded, but they do not specify if assessors were blinded. Cannot tell whether participants all adhered to the intervention: authors note there was a pragmatic adjustment of the follow-up protocol. Before the trial nine appointmen…	3 star
Batsis et al. Feasibility and acceptability of a technology-based, rural weight management intervention in older adults with obesity	2021	Yes	Yes											Can't Tell	Can't Tell	Yes	Yes	Yes	Difficult to tell if sampling strategy was relevant (physician referral) nor if it was representative: the eligibility rate was 81%, of which 53.9% declined participation. Of the 53 participants that enrolled (46.1%), 44 (83.0%) completed the intervention. Authors caution that sampling issues should be considered when interpreting findings as the technology-based intervention may not be feasible …	3 star
Calero Elvira et al. Internet-based cognitive behavioural therapy programme with and without videoconference guidance sessions: A randomized controlled trial to treat work-related symptoms of anxiety and depression	2021	Yes	Yes						No	Yes	Yes	No	Can't Tell						A convenience sample was used but participants were randomly assigned to groups with (n=39) or without (n = 38) additional videoconference sessions, therefore this is reported as a non-randomised study. In terms of representativeness of the sample, authors state that a larger sample would be required in order to generalise findings. IN terms of accounting for confounders, there was no control gro…	2 star
Carotenuto et al. Cognitive Assessment of Patients With Alzheimer's Disease by Telemedicine: Pilot Study	2018	Yes	Yes											Can't Tell	Can't Tell	Yes	Yes	Yes		3 star
Chan et al. Voice therapy for Parkinson’s disease via smartphone videoconference in Malaysia: A preliminary study	2021	Yes	Yes											Yes	Can't Tell	Yes	Yes	Yes		4 star
Gros et al. Treatment satisfaction of home-based telehealth versus in-person delivery of prolonged exposure for combat-related PTSD in veterans	2018	Yes	Yes	Can't Tell	Yes	Yes	Yes	Can't Tell											27 participants were randomised to receive teletherapy and 40 were randomised to the control group: little information is given about how randomisation was done so it is difficult to tell why the numbers differ so much, although it is stated that some participants did not start treatment or did not complete the measures of interest (but not how many were in the teletherapy group). Little informat…	3 star
Hamatani et al. Internet-Based Cognitive Behavioral Therapy via Videoconference for Patients With Bulimia Nervosa and Binge-Eating Disorder: Pilot Prospective Single-Arm Feasibility Trial	2019	Yes	Yes						Can't Tell	Yes	Yes	Can't Tell	Can't Tell						This is a pilot prospective single-arm feasibility trial. Participants applied to participate in the study via the study website and limited demographic data are given, so it is difficult to tell if they were a representative group. Regarding confounders, the authors acknowledge that the small sample size (7) meant they could not determine whether findings were due to a type II (β) error. They do…	2 star
Kamalnathan et al. Effect of Telemonitoring Versus Conventional Physiotherapy Techniques in Improving Grip Strength among Postmenopausal Home Makers	2019	No	Can't Tell						Can't Tell	Yes	No	Can't Tell	Can't Tell						Authors state that 'there s a need for finding out the effect of telemonitoring in performing the hand grip strengthening exercises' but they do not set out aims or RQs. Little information is provided about how participants were recruited and whether the sample was representative, and few demographic details are provided. Although a Telemonitoring Satisfactor Survey Form was used, which the autho…	1 star
Lafontaine et al. Telehealth for Patients with Chronic Pain: Exploring a Successful and an Unsuccessful Outcome	2018	Yes	Yes											Yes	Can't Tell	Yes	Can't Tell	Yes	This was a single-case study design, which included two women in their 60s, matched on age, sex, level of education, main diagnosis, and years living with chronic pain, but it is difficult to tell if they were representative of the target population. in terms of nonresponse bias, both participants were not equal at pretreatment, and the authors concede it is possible that patient outcomes were pa…	3 star
Kelleher et al A behavioral cancer pain intervention: A randomized noninferiority trial comparing in‐person with videoconference delivery	2019	Yes	Yes	Yes	Yes	Can't Tell	Can't Tell	Yes											As above. Clear aim rather than RQs stated.	3 star
Morris et al. Demographic Characteristics and Functional Levels of Patients With Fragility Fractures Who Accept Tele-rehabilitation as an Alternative to Face-to-face Home Rehabilitation	2021	Yes	Yes											Yes	Yes	Yes	Can't Tell	Yes	This was a small sample in a pragmatic evaluation of actual TR implementation in an existing service. The results may not be generalizable to other services with different videoconferencing platforms, organizational support and staffing levels. Study was not blinded and no information provided about nonresponse bias.	4 star
Mukaino et al. An affordable, user-friendly telerehabilitation system assembled using existing technologies for individuals isolated with COVID-19: Development and feasibility study	2020	Can't Tell	Can't Tell											Can't Tell	Can't Tell	Yes	Can't Tell	Yes	Feasibility study with small sample of 10 participants, little information provided about approach to sampling so difficult to tell if the strategy was relevant or the sample representative. Study was not blinded and only one practitioner took part.	2 star
Murphy & Turgoose. Evaluating an Internet-based video cognitive processing therapy intervention for veterans with PTSD: A pilot study	2020	Yes	Yes											Yes	Yes	Yes	Yes	Yes		5 star
Nelson et al. Telerehabilitation is non-inferior to usual care following total hip replacement - a randomized controlled non-inferiority trial	2020	Yes	Yes	Yes	No	Yes	Yes	Yes											Authors note that, despite randomisation, the control group was older than the intervention group, which may have influenced the rate of recovery post-operatively and the attitude of the participants toward the use of technology for rehabilitation. In an attempt to control for this factor, age was included as a covariate in all intervention analyses.	4 star
Pruitt et al. (2019) Predicting post treatment client satisfaction between behavioural activation for depression delivered either in-person or via home-based telehealth	2019	Yes	Yes	Yes	Yes	Yes	No	Yes												4 star
Quinn et al. (2019). Delivering group speech maintenance therapy via telerehabiliation to people with Parkinson's disease: A pilot study	2019	Yes	Yes											Yes	Can't Tell	Yes	Can't Tell	Yes		3 star
Rollo et al. The feasibility and preliminary efficacy of an ehealth lifestyle program in women with recent gestational diabetes mellitus: A pilot study	2020	Yes	Yes	Yes	Yes	Yes	Yes	Yes												5 star
Shawler et al. An intensive telehealth assessment and treatment model for an adult with developmental disabilities	2021	No	Can't Tell											Yes	Can't Tell	Yes	Yes	Yes	The paper states that the purpose is to assess and treat challenging behaviour of patient using intensive-outpatient model delivered via telehealth, but this appears to relate more closely to treatment goals than RQs, therefore although the paper gives a clear account of the treatment, it is not difficult to tell if RQs were answered. it is a single-person case study so cannot tell if this person…	4 star
Tarlow, K. R., et al. "Rural mental health service utilization in a Texas telepsychology clinic." Journal of Clinical Psychology	2020	Yes	Yes											Yes	Can't Tell	Yes	No	Yes	Paper acknowledges that only looking at patients who have signe dup for the provision in the first instance. So does not account for those who declined initial treatment due to geographical distance for example. Limited demogrphic details of individuals involved - most low-income and lacked health insurance, but no specifics given. No delinaion given to specific nature of mental health problems, …	3 star
Vincze, L., et al. "VITAL change for mums: a feasibility study investigating tailored nutrition and exercise care delivered by video-consultations for women 3-12 months postpartum	2018	Yes	Yes											Yes	Can't Tell	Yes	No	Yes	The paper acknowledges that the recruitment of a more diverse sample would improve interpretation and generalisability of results given the over-representation of women reporting high household income and educational attainment. No conflicts of interest.	3 star
Yuen et al. A pilot of acceptance and commitment therapy for public speaking anxiety delivered with group videoconferencing and virtual reality exposure	2019	Yes	Yes											Can't Tell	Can't Tell	Yes	Can't Tell	Yes	This paper reports the results of two small pilot study involving 11 and 15 adults respectively. Participants were recruited from the community via flyers, online advertisements, and email notices to local public speaking groups and it is not possible to tell of the sample was relevant or representative. There is little information about how nonresponse bias was treated.	2 star

## Sheet: Mixed
Reference	Year	Are there clear RQs?	S2. Do the collected data allow to address the research questions?	5.1. Is there an adequate rationale for using a mixed methods design to address the research question?	5.2. Are the different components of the study effectively integrated to answer the research question?	5.3. Are the outputs of the integration of qualitative and quantitative components adequately interpreted?	5.4. Are divergences and inconsistencies between quantitative and qualitative results adequately addressed?	5.5. Do the different components of the study adhere to the quality criteria of each tradition of the methods involved?	Comments	Star rating
Bakas et al. Satisfaction and Technology Evaluation of a Telehealth Robotic Program to Optimize Healthy Independent Living for Older Adults	2018	Yes	Yes	Yes	Yes	Yes	Yes	Yes		5 star
Beit Yosef et al. Activity Performance, Participation, and Quality of Life Among Adults in the Chronic Stage After Acquired Brain Injury—The Feasibility of an Occupation-Based Telerehabilitation Intervention	2019	Yes	Yes	Yes	Yes	Can't Tell	Yes	Can't Tell	The paper does not describe how the qualitative components of the study (therapist notes, semi-structured interviews with participants) were anlaysed or by whom.	3 star
Bogosian et al. Acceptability and Feasibility of a Mindfulness Intervention Delivered via Videoconferencing for People With Parkinson’s	2021	Yes	Yes	Yes	Yes	Yes	Yes	Yes		5 star
Burton et al. Telehealth Rehabilitation for Cognitive Impairment: Randomized Controlled Feasibility Trial	2018	Can't Tell	Can't Tell	No	Yes	Yes	Yes	Can't Tell	Although this is a RCT, it included qualitative data from a research journal (which was of most direct significance for this review) and therefore we considered the paper to have mixed methods. However, participants' experiences of video conferencing were captured only in the researcher's journal, second-hand, and not directly.	3 star
Farver-Vestergaard. Tele-delivered mindfulness-based cognitive therapy in chronic obstructive pulmonary disease: A mixed-methods feasibility study	2019	Yes	Yes	Yes	Yes	Yes	Yes	Yes	To improve reporting of this mixed methods study, authors used GRAMMS assessment of reporting tool.	5 star
Fisher et al. HSS@Home, Physical Therapist-Led Telehealth Care Navigation for Arthroplasty Patients: A Retrospective Case Series	2019	Can't Tell	Can't Tell	Can't Tell	No	No	Can't Tell	Can't Tell	Study aim was to describe the effects of a pilot implementation of a telehealth care navigation program but they do not specify what those effects are and did not specify or use validated measures to assess patient satisfaction and functional performance. The MMAT does not apply well to this study, as it is not formally mixed methods. The qualitative component was patient feedback/letters but no …	0 star
Hastings et al. Video-Enhanced Care Management for Medically Complex Older Adults with Cognitive Impairment	2021	Yes	Yes	Can't Tell	Yes	Yes	Yes	Yes	This study is classified as MM because, although it is a pilot RCT with quantitative surveys, it also involved qualitative interviews with some participants, caregiver and study staff but little information is given about why interviews were used, other than to state that they were intended to explore 'perceived value'.	4 star
Hughes. Please hold the line: setting up a telecare service for stoma patients using Skype	2018	Yes	Can't Tell	No	Yes	Can't Tell	Can't Tell	Can't Tell	The paper reports a QI pilot study (involving a questionnaire with quantitative and open/qualitative questions), followed by service re-design. It is not presented as mixed methods research and there is no Methods section or rationale for mixed methods. It is not clear how and by whom qualitative responses were analysed or if all qualitative data are reported. Only 7 of the 13 participants return…	1 star
Jakubowski et al. Technology-assisted cognitive-behavioral therapy intervention for end-stage renal disease	2020	Yes	Yes	No	Yes	Can't Tell	Can't Tell	Can't Tell	Clear aims, although no RQs. The paper reports a single-arm feasibility study, and is not framed as MM research, although it included both quantitative questionnaires and open-ended satisfaction queations. No rationale is given for using a MM design and no information is given about how the open-ended questions were analysed. Only a few qualitative quotations are provided.	1 star
Junkins et al. Feasibility, acceptability, and preliminary impact of telemedicine-administered cognitive behavioral therapy for adherence and depression among African American women living with HIV in the rural South	2020	Yes	Yes	Yes	Yes	Can't Tell	Yes	Yes	Clear aims, although no RQs. This feasibility study is framed as MM and a rationale is given. Although the authors appear to adhere to quality criteria for the methods, e.g. explaininjg that two researchers independently analysed transcripts and agreed a thematic framework, it is not entirely clear what the themes were, and therefore difficult to tell if the data were adequately interpreted.	4 star
Kazawa et al. Evaluating the effectiveness and feasibility of nurse led distance and face to face interviews programs for promoting for behavioural change and disease management in patients with diabetic nephropathy: a triangulation approach	2020	Yes	Yes	Can't Tell	Yes	Yes	Can't Tell	Yes	Clear aim rather than RQs stated. Authors do not explain why they used a MM design but show particularly clearly how different elements were integrateAs above. Clear aim rather than RQs stated. 5.4 as above - not commented on	3 star
Kinner et al Internet based group intervention for ovarian cancer survivors: feasibility and preliminary results	2018	Yes	Yes	Can't Tell	Yes	Yes	Yes	Can't Tell		3 star
Koojj et al. Effectiveness of a Mobile Health and Self-Management App for High-Risk Patients With Chronic Obstructive Pulmonary Disease in Daily Clinical Practice: Mixed Methods Evaluation Study	2021	Yes	Yes	No	Yes	Yes	Can't Tell	Yes	As above. Clear aim rather than RQs stated. Rationale nto provided (5.1) 5.3 - yes but a little overwhelming in that there are so many things reported not always substantively (which sounds contradictory). For 5.4 - not commented on. I think this is a paper that doesn't read well for some of the reasons stated here.	3 star
Lovo et al. Experience of patients and practitioners with a team and technology approach to chronic back disorder management	2019	Yes	Can't Tell	No	Yes	Yes	Yes	Yes	Only 6 of 19 patients participatedin semi-structured interviews about the intervention so not clear that they were able to meet their aim to describe their experience. No rationale for methds chosen. But data methods described and data are presented clearly with thoughful integration and reflection on limitations.	4 star
Mammen et al. Going mobile with primary care: smartphone-telemedicine for asthma management in young urban adults (TEAMS)	2020	Yes	Yes	No	Yes	Yes	Yes	Yes	Study is not framed as MM and rationale not given.	4 star
Newland et al. Pilot Study of Videos to Deliver Mindfulness-Based Art Therapy for Adults with Multiple Sclerosis	2020	Yes	Yes	No	Yes	Yes	Can't Tell	Can't Tell	This was a small-scale feasibility study, and there is no discussion in the paper about rationale for methods chosen or whether these adhered to relevant quality criteria.	2 star
Norwood et al. An explanatory sequential investigation of the working alliance as a change process in videoconferencing psychotherapy	2021	Yes	Yes	Yes	Yes	Yes	Yes	Yes	There are clear study aims indicating the necessity for a MM study. Firstly an evaluation of the change processes involved in VCP versus phone calls, and secondly an analysis of the experiential understanding of being a patient whilst using VCP.	5 star
Øra et al. Technical Features, Feasibility, and Acceptability of Augmented Telerehabilitation in Post-stroke Aphasia-Experiences From a Randomized Controlled Trial	2020	Yes	Yes	Yes	Yes	Yes	Yes	Yes		5 star
Ownsworth. Feasibility and acceptability of a telehealth platform for delivering the Making Sense of Brain Tumour programme: A mixed-methods pilot study.	2020	Yes	Yes	Yes	Yes	Yes	Can't Tell	Yes		4 star
Ozier. Feasibility study of an intervention to improve emotional well-being and cognitive functioning in brain tumour survivors	2019	Yes	Yes	No	Yes	Can't Tell	Can't Tell	Can't Tell	This is a brief report that features in the clinical correspondance section of journal. Space limitations meant that little methodological information was provided.	1 star
Palm. Feasibility, effectiveness and patient satisfaction of telerehabilitation after thumb carpometacarpal arthroplasty and reverse total shoulder arthroplasty: A pilot study	2021	Yes	Yes	Yes	Yes	Yes	Can't Tell	Yes		4 star
Peterson. Telerehabilitation booster sessions and remote patient monitoring in the management of chronic low back pain: A case series.	2018	Yes	Yes	Can't Tell	Yes	No	Yes	Yes	The paper is framed as a case series, rather than MM research, and a rationale is not given.	3 star
Pitt et al. (2019). The development and feasibility of an online aphasia group intervention and networking program - TeleGAIN	2019	Yes	Yes	No	Yes	Yes	Can't Tell	Yes	No exploration of relationship between quantitative and qualitative data of the research	3 star
Reb. et al. (2020). A nurse-led intervention for fear of cancer progression in advanced cancer: A pilot feasibility study	2020	Yes	Yes	Yes	Yes	Yes	Can't Tell	Yes	No exploration of relationship between quantitative and qualitative data of the research	4 star
Rietdijk et al. Acceptability of telehealth-delivered rehabilitation: Experiences and perspectives of people with traumatic brain injury and their carers	2019	Yes	Yes	Yes	Yes	Yes	Yes	No	A limitation of the study design was the fact that the same clinician worked with 86% (31/36) of the dyads, limiting the generalisability of the findings regarding therapeutic alliance. Furthermore, authors state that unblinding of the assessor for some therapeutic alliance assessments may have had an influence on the data. For the qualitative data, loss of interview recordings from some particip…	4 star
Rojas et al. Brief Cognitive-Behavioral Therapy for Suicide Prevention (BCBT-SP) via Video Telehealth: A Case Example During the COVID-19 Outbreak	2021	Yes	Yes	No	Yes	Yes	Yes	Can't Tell	Although the study was initially designed to recruit multiple veterans as part of a multiple case study design prior to recruitment being halted following COVID-19. Only one veteran was included in the study. It is not framed as MM research and no rationale is given. There is limited methodological infomration, so it is difficult to tell if quality criteria were adhered to.	3 star
Zahoransky & Lape. Telehealth and home health occupational therapy: Clients’ perceived satisfaction with and perception of occupational performance	2020	Yes	Yes	No	Yes	Yes	Yes	Yes	This was a small-scale quasi-experimental pretest-posttest study with limited qualitative data (free text answers to an otherwise structured questionnaire with Lickert responses), not framed as a MM study, and no rationale is given for MM.	4 star
